# Supplementary material for: Combined network analysis and machine learning allows the prediction of metabolic pathways from tomato metabolomics data
Source: Commun Biol. 2019 Jun 18;2:214. doi: 10.1038/s42003-019-0440-4 (PMC6581905; doi:10.1038/s42003-019-0440-4)
Supplement: Supplementary file 2 — Supplementary Data 1 [file 42003_2019_440_MOESM2_ESM.xlsx]

## Sheet: trainingset
Instance	Affiliation	pathway	edge_number.season_I	average_degree.season_I	sd_degree.season_I	skewness_degree.season_I	kurtosis_degree.season_I	total_weighted_degree.season_I	average_weighted_degree.season_I	sd_weighted_degree.season_I	skewness_weighted_degree.season_I	kurtosis_weighted_degree.season_I	total_absolute_weighted_degree.season_I	average_absolute_weighted_degree.season_I	sd_absolute_weighted_degree.season_I	skewness_absolute_weighted_degree.season_I	kurtosis_absolute_weighted_degree.season_I	geodesic_distance_subgraph.season_I	average_geodesic_distance_subgraph.season_I	sd_geodesic_distance_subgraph.season_I	skewness_geodesic_distance_subgraph.season_I	kurtosis_geodesic_distance_subgraph.season_I	geodesic_distance_weighted_subgraph.season_I	average_weighted_geodesic_distance_subgraph.season_I	sd_weighted_geodesic_distance_subgraph.season_I	skewness_weighted_geodesic_distance_subgraph.season_I	kurtosis_weighted_geodesic_distance_subgraph.season_I	group_betweenness_subgraph.season_I	weighted_group_betweenness_subgraph.season_I	average_closeness_centrality_subgraph.season_I	sd_closeness_centrality_subgraph.season_I	skewness_closeness_centrality_subgraph.season_I	kurtsos_cloeseness_centrality_subgraph.season_I	weighted_average_closeness_centrality_subgraph.season_I	weighted_sd_closeness_centrality_subgraph.season_I	weighted_skewness_closeness_centrality_subgraph.season_I	weighted_kurtosis_closeness_centrality_subgraph.season_I	average_closeness_centrality_graph_subgraph.season_I	sd_closeness_centrality_graph_subgraph.season_I	skewness_closeness_centrality_graph_subgraph.season_I	kurtosis_closeness_centrality_graph_subgraph.season_I	weighted_average_closeness_centrality_graph_subgraph.season_I	weighted_sd_closeness_centrality_graph_subgraph.season_I	weighted_skewness_closeness_centrality_graph_subgraph.season_I	weighted_kurtosis_closeness_centrality_graph_subgraph.season_I	diameter_subgraph.season_I	weighted_diameter_subgraph.season_I	diameter_through_subgraph.season_I	weighted_diameter_through_subgraph.season_I
1	TomatoCyc	superpathway of rosmarinic acid biosynthesis	0	0	0	?	?	0	?	?	?	?	0	?	?	?	?	Inf	?	?	?	?	Inf	Inf	Inf	Inf	Inf	233	17	0.166667	0	?	?	0.166667	0	?	?	0.00399743	0.00038533	0.255039	-2.33333	0.00703846	0.000316209	0.179419	-2.33333	0	0	0	0
2	TomatoCyc	leucopelargonidin and leucocyanidin biosynthesis	0	0	0	?	?	0	?	?	?	?	0	?	?	?	?	Inf	?	?	?	?	Inf	Inf	Inf	Inf	Inf	442	81	0.5	0	?	?	0.5	0	?	?	0.00404088	0.000515351	6.14e-16	-2.75	0.0072397	0.0006844	0	-2.75	0	0	10	0
3	TomatoCyc	histidine biosynthesis	3	1.5	1	-0.75	-1.6875	1.44567	0.481891	0.06858	-0.314218	-2.33333	1.44567	0.481891	0.06858	-0.314218	-2.33333	1	1	0	?	?	0.404364	0.481891	0.06858	-0.314218	-2.33333	983	123	0.145833	0.0416667	-0.75	-1.6875	0.171947	0.0591189	-0.746743	-1.68973	0.00420099	0.000550436	0.31253	-2.01543	0.00735024	0.000611674	0.222978	-2.11069	1	0.534631	0	0
4	TomatoCyc	benzoate biosynthesis I (CoA-dependent, beta;-oxidative)	0	0	0	?	?	0	?	?	?	?	0	?	?	?	?	Inf	?	?	?	?	Inf	Inf	Inf	Inf	Inf	669	74	0.5	0	?	?	0.5	0	?	?	0.00448831	0.000355002	1.84e-15	-2.75	0.00764057	0.000157901	-4.13e-15	-2.75	0	0	4	0
5	TomatoCyc	colanic acid building blocks biosynthesis	1	0.666667	0.57735	-0.3849	-2.33333	0.638259	0.638259	?	?	?	0.638259	0.638259	?	?	?	1	1	?	?	?	0.638259	0.638259	?	?	?	976	196	0.222222	0.0481125	-0.3849	-2.33333	0.238793	0.0624636	-0.3849	-2.33333	0.00430769	0.000414531	-0.367757	-2.33333	0.00757145	0.000386836	-0.376894	-2.33333	1	0.638259	16	0
6	TomatoCyc	sucrose biosynthesis II	4	2	0.816497	0	-1.875	2.15156	0.537891	0.105938	-0.570304	-1.77502	2.15156	0.537891	0.105938	-0.570304	-1.77502	1	1.33333	?	?	?	0.385255	0.68604	0.244637	0.265124	-1.82941	2399	265	0.258333	0.0552771	0.328921	-1.84246	0.497281	0.0932208	0.627495	-1.76875	0.00463113	0.000208874	0.520998	-1.87008	0.00778314	0.0002432	0.473771	-1.92457	2	1.01543	6	0
7	TomatoCyc	syringetin biosynthesis	0	0	0	?	?	0	?	?	?	?	0	?	?	?	?	Inf	?	?	?	?	Inf	Inf	Inf	Inf	Inf	442	81	0.5	0	?	?	0.5	0	?	?	0.00404088	0.000515351	6.14e-16	-2.75	0.0072397	0.0006844	0	-2.75	0	0	10	0
8	TomatoCyc	chorismate biosynthesis from 3-dehydroquinate	0	0	0	?	?	0	?	?	?	?	0	?	?	?	?	Inf	?	?	?	?	Inf	Inf	Inf	Inf	Inf	1116	109	0.5	0	?	?	0.5	0	?	?	0.00427465	0.000921304	6.94e-16	-2.75	0.00745645	0.000939706	6.85e-16	-2.75	0	0	0	0
9	TomatoCyc	alanine biosynthesis III	0	0	0	?	?	0	?	?	?	?	0	?	?	?	?	Inf	?	?	?	?	Inf	Inf	Inf	Inf	Inf	573	132	0.5	0	?	?	0.5	0	?	?	0.00410089	0.000542233	-1.2e-15	-2.75	0.00725557	0.000837383	-7.7e-16	-2.75	0	0	28	2
10	TomatoCyc	valine biosynthesis	1	0.666667	0.57735	-0.3849	-2.33333	0.421394	0.421394	?	?	?	0.421394	0.421394	?	?	?	1	1	?	?	?	0.421394	0.421394	?	?	?	606	100	0.222222	0.0481125	-0.3849	-2.33333	0.250408	0.0725221	-0.3849	-2.33333	0.00408014	0.000524435	0.313684	-2.33333	0.00720677	0.00059782	0.325034	-2.33333	1	0.421394	8	0
11	TomatoCyc	L-ascorbate biosynthesis I (L-galactose pathway)	2	1	0.816497	0	-1.875	1.00986	0.504929	0.188557	2.26e-16	-2.75	1.00986	0.504929	0.188557	2.26e-16	-2.75	1	1.33333	0.57735	0.3849	-2.33333	0.371599	0.673239	0.320564	0.10782	-2.33333	1537	210	0.133929	0.0355486	-0.517589	-1.79231	0.161453	0.052901	-0.680437	-1.73035	0.00427367	0.000818421	-0.635351	-1.74907	0.00748827	0.000844212	-0.671628	-1.73091	2	1.00986	12	0
12	TomatoCyc	stachyose biosynthesis	1	1	0	?	?	0.383951	0.383951	?	?	?	0.383951	0.383951	?	?	?	1	1	?	?	?	0.383951	0.383951	?	?	?	751	82	1	0	?	?	2.6045	0	?	?	0.0045045	0	?	?	0.00769337	0.000105461	-6.18e-15	-2.75	1	0.383951	6	0
13	TomatoCyc	ethylene biosynthesis I (plants)	1	0.666667	0.57735	-0.3849	-2.33333	0.357876	0.357876	?	?	?	0.357876	0.357876	?	?	?	1	1	?	?	?	0.357876	0.357876	?	?	?	1334	159	0.222222	0.0481125	-0.3849	-2.33333	0.254094	0.0757141	-0.3849	-2.33333	0.00421807	0.000997774	-0.352282	-2.33333	0.00738124	0.000999924	-0.334944	-2.33333	1	0.357876	4	2
14	TomatoCyc	glutamate biosynthesis II	0	0	0	?	?	0	?	?	?	?	0	?	?	?	?	Inf	?	?	?	?	Inf	Inf	Inf	Inf	Inf	55	7	0.5	0	?	?	0.5	0	?	?	0.00378376	0.000151731	0	-2.75	0.00686773	0.000158351	-4.12e-15	-2.75	0	0	0	0
15	TomatoCyc	glutamate degradation IV	0	0	0	?	?	0	?	?	?	?	0	?	?	?	?	Inf	?	?	?	?	Inf	Inf	Inf	Inf	Inf	465	80	0.0833333	0	?	?	0.0833333	0	?	?	0.00392257	0.000334982	0.591369	-1.81401	0.00703064	0.00048071	0.590582	-1.80828	0	0	10	0
16	TomatoCyc	superpathway of choline biosynthesis	1	1	0	?	?	0.461243	0.461243	?	?	?	0.461243	0.461243	?	?	?	1	1	?	?	?	0.461243	0.461243	?	?	?	1873	214	1	0	?	?	2.16806	0	?	?	0.00487851	6.73e-05	0	-2.75	0.00799054	0.000184393	0	-2.75	1	0.461243	4	0
17	TomatoCyc	L-glutamine biosynthesis II (tRNA-dependent)	3	2	0	?	?	1.44567	0.481891	0.06858	-0.314218	-2.33333	1.44567	0.481891	0.06858	-0.314218	-2.33333	1	1	?	?	?	0.404364	0.481891	0.06858	-0.314218	-2.33333	1028	123	0.5	0	?	?	1.04098	0.0717316	-0.297012	-2.33333	0.00437583	0.000520627	0.1238	-2.33333	0.00754841	0.000570623	0.00669379	-2.33333	1	0.534631	0	0
18	TomatoCyc	ammonia assimilation cycle I	3	1.5	1	-0.75	-1.6875	1.44567	0.481891	0.06858	-0.314218	-2.33333	1.44567	0.481891	0.06858	-0.314218	-2.33333	1	1	0	?	?	0.404364	0.481891	0.06858	-0.314218	-2.33333	983	123	0.145833	0.0416667	-0.75	-1.6875	0.171947	0.0591189	-0.746743	-1.68973	0.00420099	0.000550436	0.31253	-2.01543	0.00735024	0.000611674	0.222978	-2.11069	1	0.534631	0	0
19	TomatoCyc	pyridine nucleotide cycling (plants)	4	2	0.816497	0	-1.875	1.81942	0.454854	0.0778426	-0.00817333	-2.33614	1.81942	0.454854	0.0778426	-0.00817333	-2.33614	1	1.33333	?	?	?	0.373743	0.601368	0.235018	0.386206	-1.94897	1192	172	0.258333	0.0552771	0.328921	-1.84246	0.567155	0.101959	0.365524	-1.84371	0.00438807	0.000425794	0.105429	-1.89821	0.00762359	0.000489578	-0.283266	-1.97434	2	0.908374	8	0
20	TomatoCyc	benzoyl-beta;-D-glucopyranose biosynthesis	0	0	0	?	?	0	?	?	?	?	0	?	?	?	?	Inf	?	?	?	?	Inf	Inf	Inf	Inf	Inf	623	50	0.5	0	?	?	0.5	0	?	?	0.00435079	0.000160512	-4.05e-15	-2.75	0.00756108	4.55e-05	0	-2.75	0	0	2	0
21	TomatoCyc	tryptophan biosynthesis	2	1	0.816497	0	-1.875	0.761945	0.380973	0.0330799	1.26e-15	-2.75	0.761945	0.380973	0.0330799	1.26e-15	-2.75	1	1.33333	0.57735	0.3849	-2.33333	0.357582	0.507963	0.221195	0.365622	-2.33333	1039	151	0.133929	0.0355486	-0.517589	-1.79231	0.170556	0.0586132	-0.713661	-1.70887	0.00432191	0.000386996	0.22257	-1.86747	0.00745724	0.000364315	-0.221435	-1.88713	2	0.761945	4	0
22	TomatoCyc	isoleucine biosynthesis I (from threonine)	2	1	0.816497	0	-1.875	0.925018	0.462509	0.13047	-3.17e-16	-2.75	0.925018	0.462509	0.13047	-3.17e-16	-2.75	1	1.33333	0.57735	0.3849	-2.33333	0.370253	0.616679	0.282517	0.208625	-2.33333	879	66	0.133929	0.0355486	-0.517589	-1.79231	0.164429	0.0547422	-0.693834	-1.72121	0.00423392	0.00052781	-0.0478882	-2.37138	0.0072756	0.000480157	-0.0661357	-2.35477	2	0.925018	8	0
23	TomatoCyc	guanosine nucleotides degradation II	1	1	0	?	?	0.373743	0.373743	?	?	?	0.373743	0.373743	?	?	?	1	1	?	?	?	0.373743	0.373743	?	?	?	1301	160	1	0	?	?	2.67564	0	?	?	0.00467544	0.000354494	-1.85e-15	-2.75	0.00798504	0.00019217	0	-2.75	1	0.373743	8	0
24	TomatoCyc	phenylalanine biosynthesis (cytosolic, plants)	1	0.5	0.57735	0	-2.4375	0.637768	0.637768	?	?	?	0.637768	0.637768	?	?	?	1	1	?	?	?	0.637768	0.637768	?	?	?	581	53	0.0972222	0.0160375	9.75e-16	-2.4375	0.099552	0.0187277	8.38e-16	-2.4375	0.00418291	0.000486406	0.0688081	-2.23038	0.00721691	0.00044048	0.13552	-2.12859	1	0.637768	2	0
25	TomatoCyc	superpathway of nicotine biosynthesis	1	0.666667	0.57735	-0.3849	-2.33333	0.347609	0.347609	?	?	?	0.347609	0.347609	?	?	?	1	1	?	?	?	0.347609	0.347609	?	?	?	2198	346	0.222222	0.0481125	-0.3849	-2.33333	0.254703	0.0762414	-0.3849	-2.33333	0.00444316	0.000418249	0.3849	-2.33333	0.00769931	0.000371272	0.32887	-2.33333	1	0.347609	72	2
26	TomatoCyc	superpathway of hyoscyamine and scopolamine biosynthesis	1	0.666667	0.57735	-0.3849	-2.33333	-0.449529	-0.449529	?	?	?	0.449529	0.449529	?	?	?	1	1	?	?	?	0.449529	0.449529	?	?	?	1413	302	0.222222	0.0481125	-0.3849	-2.33333	0.248819	0.0711457	-0.3849	-2.33333	0.00409448	0.000376048	-0.261907	-2.33333	0.00730022	0.000495166	-0.229833	-2.33333	1	0.449529	72	2
27	TomatoCyc	rosmarinic acid biosynthesis II	0	0	0	?	?	0	?	?	?	?	0	?	?	?	?	Inf	?	?	?	?	Inf	Inf	Inf	Inf	Inf	233	17	0.166667	0	?	?	0.166667	0	?	?	0.00399743	0.00038533	0.255039	-2.33333	0.00703846	0.000316209	0.179419	-2.33333	0	0	0	0
28	TomatoCyc	UMP biosynthesis	5	2.5	0.57735	0	-2.4375	2.29522	0.459045	0.0794203	-0.370668	-1.97289	2.29522	0.459045	0.0794203	-0.370668	-1.97289	1	1.16667	?	?	?	0.347609	0.524918	0.176301	0.863392	-0.762703	981	112	0.291667	0.0481125	1.28e-15	-2.4375	0.641839	0.0764307	0.0140972	-2.36946	0.0043323	0.000433917	0.370985	-1.85381	0.00755024	0.000465926	0.000365558	-1.87521	2	0.854287	0	0
29	TomatoCyc	flavonoid biosynthesis (in equisetum)	0	0	0	?	?	0	?	?	?	?	0	?	?	?	?	Inf	?	?	?	?	Inf	Inf	Inf	Inf	Inf	442	81	0.5	0	?	?	0.5	0	?	?	0.00404088	0.000515351	6.14e-16	-2.75	0.0072397	0.0006844	0	-2.75	0	0	10	0
30	TomatoCyc	leucine biosynthesis	2	1.33333	0.57735	0.3849	-2.33333	0.671533	0.335767	0.0329086	0	-2.75	0.671533	0.335767	0.0329086	0	-2.75	1	1.33333	?	?	?	0.312497	0.447689	0.195247	0.360444	-2.33333	212	25	0.388889	0.096225	0.3849	-2.33333	1.15857	0.287195	0.373873	-2.33333	0.00401727	0.000418448	0.274202	-2.33333	0.00710325	0.000423014	0.267147	-2.33333	2	0.671533	0	0
31	TomatoCyc	sucrose degradation III (sucrose invertase)	1	1	0	?	?	0.563991	0.563991	?	?	?	0.563991	0.563991	?	?	?	1	1	?	?	?	0.563991	0.563991	?	?	?	768	38	1	0	?	?	1.77308	0	?	?	0.0044844	2.84e-05	-2.29e-14	-2.75	0.00760602	1.81e-05	3.6e-14	-2.75	1	0.563991	0	0
32	TomatoCyc	scopoletin biosynthesis	0	0	0	?	?	0	?	?	?	?	0	?	?	?	?	Inf	?	?	?	?	Inf	Inf	Inf	Inf	Inf	442	81	0.5	0	?	?	0.5	0	?	?	0.00404088	0.000515351	6.14e-16	-2.75	0.0072397	0.0006844	0	-2.75	0	0	10	0
33	TomatoCyc	folate transformations II	6	3	0	?	?	3.20196	0.53366	0.110812	-0.315818	-1.41842	3.20196	0.53366	0.110812	-0.315818	-1.41842	1	1	?	?	?	0.357876	0.53366	0.110812	-0.315818	-1.41842	2678	314	0.333333	0	?	?	0.632074	0.0800711	0.153488	-2.13621	0.00478688	0.000118326	0.0266861	-2.07681	0.00787295	0.000173632	0.553702	-1.8287	1	0.678336	12	2
34	TomatoCyc	indole-3-acetate activation I	0	0	0	?	?	0	?	?	?	?	0	?	?	?	?	Inf	?	?	?	?	Inf	Inf	Inf	Inf	Inf	395	86	0.5	0	?	?	0.5	0	?	?	0.00410089	0.000542233	-1.2e-15	-2.75	0.00711886	0.000644057	-1.02e-15	-2.75	0	0	0	0
35	TomatoCyc	TCA cycle II (plants and fungi)	4	1	0.92582	0.945108	0.0625	1.76886	0.442216	0.191757	0.710903	-1.71214	1.76886	0.442216	0.191757	0.710903	-1.71214	1	1.42857	0.534522	0.229081	-2.20408	0.314254	0.657582	0.327266	0.21915	-1.87846	1677	240	0.0232729	0.00455802	-0.0755444	-2.06189	0.0242898	0.00548238	-0.0822023	-2.11127	0.00410051	0.000468397	0.285983	-1.1603	0.00732907	0.000540788	-0.074928	-1.49495	2	1.10285	42	0
36	TomatoCyc	lysine degradation II	0	0	0	?	?	0	?	?	?	?	0	?	?	?	?	Inf	?	?	?	?	Inf	Inf	Inf	Inf	Inf	334	32	0.166667	0	?	?	0.166667	0	?	?	0.00404458	0.000464313	0.294502	-2.33333	0.00712281	0.000455785	0.283034	-2.33333	0	0	0	0
37	TomatoCyc	dhurrin biosynthesis	0	0	0	?	?	0	?	?	?	?	0	?	?	?	?	Inf	?	?	?	?	Inf	Inf	Inf	Inf	Inf	540	27	0.5	0	?	?	0.5	0	?	?	0.00444453	2.79e-05	0	-2.75	0.00748659	0.000150834	4.33e-15	-2.75	0	0	0	0
38	TomatoCyc	salidroside biosynthesis	0	0	0	?	?	0	?	?	?	?	0	?	?	?	?	Inf	?	?	?	?	Inf	Inf	Inf	Inf	Inf	540	27	0.5	0	?	?	0.5	0	?	?	0.00444453	2.79e-05	0	-2.75	0.00748659	0.000150834	4.33e-15	-2.75	0	0	0	0
39	TomatoCyc	rosmarinic acid biosynthesis I	0	0	0	?	?	0	?	?	?	?	0	?	?	?	?	Inf	?	?	?	?	Inf	Inf	Inf	Inf	Inf	233	17	0.166667	0	?	?	0.166667	0	?	?	0.00399743	0.00038533	0.255039	-2.33333	0.00703846	0.000316209	0.179419	-2.33333	0	0	0	0
40	TomatoCyc	GDP-L-fucose biosynthesis I (from GDP-D-mannose)	0	0	0	?	?	0	?	?	?	?	0	?	?	?	?	Inf	?	?	?	?	Inf	Inf	Inf	Inf	Inf	626	129	0.5	0	?	?	0.5	0	?	?	0.00420929	0.000534388	-1.21e-15	-2.75	0.0074732	0.000491292	0	-2.75	0	0	10	0
41	TomatoCyc	sucrose biosynthesis I (from photosynthesis)	2	1	0.816497	0	-1.875	0.949246	0.474623	0.126386	-3.22e-16	-2.75	0.949246	0.474623	0.126386	-3.22e-16	-2.75	1	1.33333	0.57735	0.3849	-2.33333	0.385255	0.632831	0.288228	0.225213	-2.33333	2279	236	0.133929	0.0355486	-0.517589	-1.79231	0.163556	0.0541807	-0.691493	-1.72231	0.00454669	0.000269242	0.47953	-1.81105	0.00774302	0.000252636	0.737569	-1.69565	2	0.949246	2	0
42	TomatoCyc	umbelliferone biosynthesis	0	0	0	?	?	0	?	?	?	?	0	?	?	?	?	Inf	?	?	?	?	Inf	Inf	Inf	Inf	Inf	442	81	0.5	0	?	?	0.5	0	?	?	0.00404088	0.000515351	6.14e-16	-2.75	0.0072397	0.0006844	0	-2.75	0	0	10	0
43	TomatoCyc	jasmonoyl-amino acid conjugates biosynthesis I	6	3	0	?	?	4.15982	0.693304	0.143898	0.211929	-1.32201	4.15982	0.693304	0.143898	0.211929	-1.32201	1	1	?	?	?	0.5005	0.693304	0.143898	0.211929	-1.32201	1794	243	0.333333	0	?	?	0.486289	0.0600384	0.0877434	-2.25124	0.00465338	0.000116047	-0.629227	-1.77553	0.00772968	0.00012811	-0.00191134	-1.92004	1	0.923288	14	0
44	TomatoCyc	tetrahydrofolate biosynthesis II	3	1.5	1	-0.75	-1.6875	1.44567	0.481891	0.06858	-0.314218	-2.33333	1.44567	0.481891	0.06858	-0.314218	-2.33333	1	1	0	?	?	0.404364	0.481891	0.06858	-0.314218	-2.33333	1384	139	0.145833	0.0416667	-0.75	-1.6875	0.171947	0.0591189	-0.746743	-1.68973	0.00439795	0.000427385	0.0535067	-1.92163	0.00755962	0.000466451	-0.0446752	-1.87848	1	0.534631	0	0
45	TomatoCyc	methionine salvage cycle III (animals)	3	1.2	1.09545	-0.292119	-2.25333	1.28451	0.428171	0.0747399	0.108552	-2.33333	1.28451	0.428171	0.0747399	0.108552	-2.33333	1	1	0	?	?	0.357876	0.428171	0.0747399	0.108552	-2.33333	2396	403	0.07	0.0182574	-0.292119	-2.25333	0.075269	0.0230717	-0.291288	-2.25293	0.00435315	0.000474279	-0.185317	-1.71199	0.00752434	0.000505623	-0.350021	-1.53132	1	0.506678	72	2
46	TomatoCyc	glutamine biosynthesis I	3	2	0	?	?	1.44567	0.481891	0.06858	-0.314218	-2.33333	1.44567	0.481891	0.06858	-0.314218	-2.33333	1	1	?	?	?	0.404364	0.481891	0.06858	-0.314218	-2.33333	1028	123	0.5	0	?	?	1.04098	0.0717316	-0.297012	-2.33333	0.00437583	0.000520627	0.1238	-2.33333	0.00754841	0.000570623	0.00669379	-2.33333	1	0.534631	0	0
47	TomatoCyc	dolichyl-diphosphooligosaccharide biosynthesis	1	1	0	?	?	0.526943	0.526943	?	?	?	0.526943	0.526943	?	?	?	1	1	?	?	?	0.526943	0.526943	?	?	?	807	95	1	0	?	?	1.89774	0	?	?	0.00452572	8.69e-05	0	-2.75	0.00770692	0.000160761	0	-2.75	1	0.526943	6	0
48	TomatoCyc	nicotine biosynthesis	1	1	0	?	?	0.347609	0.347609	?	?	?	0.347609	0.347609	?	?	?	1	1	?	?	?	0.347609	0.347609	?	?	?	1122	105	1	0	?	?	2.87679	0	?	?	0.0045639	0.000512248	0	-2.75	0.00783833	0.000399647	1.62e-15	-2.75	1	0.347609	0	0
49	TomatoCyc	superpathway of leucine, valine, and isoleucine biosynthesis	10	3.33333	1.21106	0.0417032	-1.88085	5.39719	0.539719	0.19568	0.575503	-1.05825	5.39719	0.539719	0.19568	0.575503	-1.05825	1	1.33333	?	?	?	0.312497	0.639156	0.235743	0.341781	-1.02404	1461	169	0.154365	0.0291282	0.314214	-1.63691	0.315947	0.0362806	1.0899	-0.499308	0.00434881	0.000449876	-0.523113	-1.83487	0.00742692	0.000450481	-0.470191	-1.80011	2	1.07954	16	0
50	TomatoCyc	UDP-N-acetyl-D-glucosamine biosynthesis II	1	1	0	?	?	0.404364	0.404364	?	?	?	0.404364	0.404364	?	?	?	1	1	?	?	?	0.404364	0.404364	?	?	?	131	24	1	0	?	?	2.47302	0	?	?	0.0041007	0.000296486	-1.08e-15	-2.75	0.00726214	0.000399433	-1.62e-15	-2.75	1	0.404364	0	0
51	TomatoCyc	asparagine biosynthesis I	4	2	0	?	?	1.65483	0.413707	0.0605141	0.635394	-1.77938	1.65483	0.413707	0.0605141	0.635394	-1.77938	1	1.33333	?	?	?	0.373448	0.530194	0.186679	0.409686	-1.97544	269	41	0.25	0	?	?	0.629823	0.0305377	-0.152787	-2.26468	0.00421684	0.000242447	-0.326538	-1.90807	0.00743671	0.000309624	-0.676515	-1.72808	2	0.777812	0	0
52	TomatoCyc	pyrimidine salvage pathway	1	0.666667	0.57735	-0.3849	-2.33333	0.373743	0.373743	?	?	?	0.373743	0.373743	?	?	?	1	1	?	?	?	0.373743	0.373743	?	?	?	1267	153	0.222222	0.0481125	-0.3849	-2.33333	0.25316	0.0749054	-0.3849	-2.33333	0.0043654	0.00059263	-0.0991864	-2.33333	0.00763774	0.000616695	-0.302528	-2.33333	1	0.373743	12	0
53	TomatoCyc	superpathway of guanosine nucleotides degradation (plants)	1	1	0	?	?	0.373743	0.373743	?	?	?	0.373743	0.373743	?	?	?	1	1	?	?	?	0.373743	0.373743	?	?	?	1301	160	1	0	?	?	2.67564	0	?	?	0.00467544	0.000354494	-1.85e-15	-2.75	0.00798504	0.00019217	0	-2.75	1	0.373743	8	0
54	TomatoCyc	4-aminobutyrate degradation	0	0	0	?	?	0	?	?	?	?	0	?	?	?	?	Inf	?	?	?	?	Inf	Inf	Inf	Inf	Inf	485	86	0.166667	0	?	?	0.166667	0	?	?	0.00399094	0.000374534	0.247724	-2.33333	0.00715304	0.000506691	0.302058	-2.33333	0	0	10	0
55	TomatoCyc	folate polyglutamylation	4	2	0.816497	0	-1.875	2.22515	0.556288	0.0902345	0.322946	-1.85474	2.22515	0.556288	0.0902345	0.322946	-1.85474	1	1.33333	?	?	?	0.461243	0.717766	0.261286	0.406811	-1.90882	2307	265	0.258333	0.0552771	0.328921	-1.84246	0.482255	0.115029	0.542059	-1.80913	0.00459685	0.000476674	-0.692904	-1.72488	0.00767308	0.000489815	-0.503741	-1.816	2	1.08557	8	0
56	TomatoCyc	tetrahydrofolate biosynthesis	1	1	0	?	?	0.534631	0.534631	?	?	?	0.534631	0.534631	?	?	?	1	1	?	?	?	0.534631	0.534631	?	?	?	1018	109	1	0	?	?	1.87045	0	?	?	0.00440858	0.000731896	4.62e-16	-2.75	0.00755032	0.000806969	0	-2.75	1	0.534631	0	0
57	TomatoCyc	superpathway of plastoquinol biosynthesis	0	0	0	?	?	0	?	?	?	?	0	?	?	?	?	Inf	?	?	?	?	Inf	Inf	Inf	Inf	Inf	233	17	0.166667	0	?	?	0.166667	0	?	?	0.00399743	0.00038533	0.255039	-2.33333	0.00703846	0.000316209	0.179419	-2.33333	0	0	0	0
58	TomatoCyc	leucodelphinidin biosynthesis	0	0	0	?	?	0	?	?	?	?	0	?	?	?	?	Inf	?	?	?	?	Inf	Inf	Inf	Inf	Inf	442	81	0.5	0	?	?	0.5	0	?	?	0.00404088	0.000515351	6.14e-16	-2.75	0.0072397	0.0006844	0	-2.75	0	0	10	0
59	TomatoCyc	S-adenosyl-L-methionine biosynthesis	1	1	0	?	?	0.357876	0.357876	?	?	?	0.357876	0.357876	?	?	?	1	1	?	?	?	0.357876	0.357876	?	?	?	1429	162	1	0	?	?	2.79426	0	?	?	0.00478864	0.000194416	-3.33e-15	-2.75	0.00795006	0.000241643	2.69e-15	-2.75	1	0.357876	4	2
60	TomatoCyc	4-aminobenzoate biosynthesis	1	1	0	?	?	0.404364	0.404364	?	?	?	0.404364	0.404364	?	?	?	1	1	?	?	?	0.404364	0.404364	?	?	?	131	24	1	0	?	?	2.47302	0	?	?	0.0041007	0.000296486	-1.08e-15	-2.75	0.00726214	0.000399433	-1.62e-15	-2.75	1	0.404364	0	0
61	TomatoCyc	methionine degradation I (to homocysteine)	1	1	0	?	?	0.357876	0.357876	?	?	?	0.357876	0.357876	?	?	?	1	1	?	?	?	0.357876	0.357876	?	?	?	1429	162	1	0	?	?	2.79426	0	?	?	0.00478864	0.000194416	-3.33e-15	-2.75	0.00795006	0.000241643	2.69e-15	-2.75	1	0.357876	4	2
62	TomatoCyc	beta;-alanine biosynthesis II	0	0	0	?	?	0	?	?	?	?	0	?	?	?	?	Inf	?	?	?	?	Inf	Inf	Inf	Inf	Inf	672	45	0.5	0	?	?	0.5	0	?	?	0.00429776	0.000820652	7.72e-16	-2.75	0.00724384	0.000820802	-7.95e-16	-2.75	0	0	2	0
63	TomatoCyc	superpathway of ammonia assimilation (plants)	3	1.5	1	-0.75	-1.6875	1.44567	0.481891	0.06858	-0.314218	-2.33333	1.44567	0.481891	0.06858	-0.314218	-2.33333	1	1	0	?	?	0.404364	0.481891	0.06858	-0.314218	-2.33333	983	123	0.145833	0.0416667	-0.75	-1.6875	0.171947	0.0591189	-0.746743	-1.68973	0.00420099	0.000550436	0.31253	-2.01543	0.00735024	0.000611674	0.222978	-2.11069	1	0.534631	0	0
64	TomatoCyc	S-adenosyl-L-methionine cycle II	1	1	0	?	?	0.357876	0.357876	?	?	?	0.357876	0.357876	?	?	?	1	1	?	?	?	0.357876	0.357876	?	?	?	1429	162	1	0	?	?	2.79426	0	?	?	0.00478864	0.000194416	-3.33e-15	-2.75	0.00795006	0.000241643	2.69e-15	-2.75	1	0.357876	4	2
65	TomatoCyc	glucose and glucose-1-phosphate degradation	0	0	0	?	?	0	?	?	?	?	0	?	?	?	?	Inf	?	?	?	?	Inf	Inf	Inf	Inf	Inf	1494	129	0.166667	0	?	?	0.166667	0	?	?	0.00319019	0.00261695	-0.371459	-2.33333	0.00529812	0.00444011	-0.378793	-2.33333	0	0	0	0
66	TomatoCyc	ornithine biosynthesis	1	0.666667	0.57735	-0.3849	-2.33333	0.534631	0.534631	?	?	?	0.534631	0.534631	?	?	?	1	1	?	?	?	0.534631	0.534631	?	?	?	975	110	0.222222	0.0481125	-0.3849	-2.33333	0.244166	0.067116	-0.3849	-2.33333	0.00416454	0.000668205	0.340729	-2.33333	0.00728546	0.000732147	0.344786	-2.33333	1	0.534631	0	0
67	TomatoCyc	superpathway of phylloquinol biosynthesis	0	0	0	?	?	0	?	?	?	?	0	?	?	?	?	Inf	?	?	?	?	Inf	Inf	Inf	Inf	Inf	1099	115	0.5	0	?	?	0.5	0	?	?	0.00430129	0.000883627	-3.75e-16	-2.75	0.00743834	0.00096532	-6.61e-16	-2.75	0	0	0	0
68	TomatoCyc	UTP and CTP dephosphorylation I	3	2	0	?	?	1.44567	0.481891	0.06858	-0.314218	-2.33333	1.44567	0.481891	0.06858	-0.314218	-2.33333	1	1	?	?	?	0.404364	0.481891	0.06858	-0.314218	-2.33333	1028	123	0.5	0	?	?	1.04098	0.0717316	-0.297012	-2.33333	0.00437583	0.000520627	0.1238	-2.33333	0.00754841	0.000570623	0.00669379	-2.33333	1	0.534631	0	0
69	TomatoCyc	glutamine biosynthesis III	7	2	1.1547	-0.556731	-1.39286	3.17154	0.453077	0.14902	0.650384	-1.10006	3.17154	0.453077	0.14902	0.650384	-1.10006	1	1.66667	0.723747	0.508018	-1.11019	0.308763	0.711502	0.304062	0.215721	-1.32572	1197	174	0.0597222	0.0167597	-1.28941	0.0888974	0.0847515	0.0271956	-1.54199	0.634318	0.00417525	0.000413108	0.550294	-1.07359	0.00739645	0.00046909	0.143878	-1.52472	3	1.22438	36	0
70	TomatoCyc	glycine biosynthesis	3	1.2	1.09545	-0.292119	-2.25333	2.09876	0.699588	0.0184077	-0.384456	-2.33333	2.09876	0.699588	0.0184077	-0.384456	-2.33333	1	1	0	?	?	0.678336	0.699588	0.0184077	-0.384456	-2.33333	1845	204	0.07	0.0182574	-0.292119	-2.25333	0.0726355	0.0206635	-0.292067	-2.25331	0.00435779	0.000533277	-0.304942	-2.15513	0.00739735	0.000495153	-0.300598	-2.12513	1	0.710509	12	0
71	TomatoCyc	purine nucleotides degradation I (plants)	1	1	0	?	?	0.373743	0.373743	?	?	?	0.373743	0.373743	?	?	?	1	1	?	?	?	0.373743	0.373743	?	?	?	1301	160	1	0	?	?	2.67564	0	?	?	0.00467544	0.000354494	-1.85e-15	-2.75	0.00798504	0.00019217	0	-2.75	1	0.373743	8	0
72	TomatoCyc	sphingolipid biosynthesis (plants)	0	0	0	?	?	0	?	?	?	?	0	?	?	?	?	Inf	?	?	?	?	Inf	Inf	Inf	Inf	Inf	1126	118	0.5	0	?	?	0.5	0	?	?	0.0046476	0.000259248	2.5e-15	-2.75	0.0077267	0.000188734	0	-2.75	0	0	4	0
73	TomatoCyc	photorespiration	5	1.66667	1.21106	-0.0417032	-1.88085	1.88325	0.376649	0.409214	-0.973949	-1.02818	2.56705	0.513411	0.123689	-0.0674792	-1.62025	1	1.6	0.699206	0.561676	-1.07876	0.341903	0.780966	0.320742	0.239441	-1.44709	2341	285	0.073557	0.0215628	-0.892958	-0.834981	0.0973119	0.0322257	-1.19667	-0.341343	0.00438653	0.000525357	-0.222012	-2.00662	0.0075107	0.000530335	-0.333132	-1.81926	3	1.33778	12	0
74	TomatoCyc	glyoxylate cycle	2	0.8	0.83666	0.245876	-1.81796	1.04161	0.520804	0.292106	1.39e-16	-2.75	1.04161	0.520804	0.292106	1.39e-16	-2.75	1	1.33333	0.57735	0.3849	-2.33333	0.314254	0.694405	0.364795	-0.0895842	-2.33333	853	164	0.0674359	0.0161304	-0.23235	-2.21736	0.0727192	0.0208342	-0.272463	-2.24399	0.00405289	0.000398836	-0.490493	-1.63682	0.00732089	0.000514668	-0.544721	-1.53194	2	1.04161	42	0
75	TomatoCyc	jasmonoyl-amino acid conjugates biosynthesis II	6	3	0	?	?	3.59539	0.599231	0.219905	0.24698	-1.87089	3.59539	0.599231	0.219905	0.24698	-1.87089	1	1	?	?	?	0.376346	0.57477	0.181451	-0.014798	-2.20694	1506	224	0.333333	0	?	?	0.599633	0.139272	0.749571	-1.68779	0.00454613	0.000186795	-0.242456	-2.13433	0.00767777	0.000155146	0.3639	-2.0208	1	0.776524	12	0
76	TomatoCyc	1,4-dihydroxy-2-?phthoate biosynthesis II (plants)	0	0	0	?	?	0	?	?	?	?	0	?	?	?	?	Inf	?	?	?	?	Inf	Inf	Inf	Inf	Inf	1099	115	0.5	0	?	?	0.5	0	?	?	0.00430129	0.000883627	-3.75e-16	-2.75	0.00743834	0.00096532	-6.61e-16	-2.75	0	0	0	0
77	TomatoCyc	aspartate degradation II	1	0.5	0.57735	0	-2.4375	0.501942	0.501942	?	?	?	0.501942	0.501942	?	?	?	1	1	?	?	?	0.501942	0.501942	?	?	?	94	18	0.0972222	0.0160375	9.75e-16	-2.4375	0.100477	0.0197955	7.64e-16	-2.4375	0.00380141	0.000325103	0.103914	-2.02147	0.00694947	0.000447989	0.358099	-1.91404	1	0.501942	0	0
78	TomatoCyc	ammonia assimilation cycle II	3	1.5	1	-0.75	-1.6875	1.44567	0.481891	0.06858	-0.314218	-2.33333	1.44567	0.481891	0.06858	-0.314218	-2.33333	1	1	0	?	?	0.404364	0.481891	0.06858	-0.314218	-2.33333	983	123	0.145833	0.0416667	-0.75	-1.6875	0.171947	0.0591189	-0.746743	-1.68973	0.00420099	0.000550436	0.31253	-2.01543	0.00735024	0.000611674	0.222978	-2.11069	1	0.534631	0	0
79	TomatoCyc	glutamine degradation I	1	1	0	?	?	0.404364	0.404364	?	?	?	0.404364	0.404364	?	?	?	1	1	?	?	?	0.404364	0.404364	?	?	?	131	24	1	0	?	?	2.47302	0	?	?	0.0041007	0.000296486	-1.08e-15	-2.75	0.00726214	0.000399433	-1.62e-15	-2.75	1	0.404364	0	0
80	TomatoCyc	UDP-sugars interconversion	0	0	0	?	?	0	?	?	?	?	0	?	?	?	?	Inf	?	?	?	?	Inf	Inf	Inf	Inf	Inf	389	36	0.5	0	?	?	0.5	0	?	?	0.00422418	0.000339568	0	-2.75	0.00741525	0.00025172	2.58e-15	-2.75	0	0	0	0
81	TomatoCyc	flavonol biosynthesis	0	0	0	?	?	0	?	?	?	?	0	?	?	?	?	Inf	?	?	?	?	Inf	Inf	Inf	Inf	Inf	442	81	0.5	0	?	?	0.5	0	?	?	0.00404088	0.000515351	6.14e-16	-2.75	0.0072397	0.0006844	0	-2.75	0	0	10	0
82	TomatoCyc	L-Ndelta;-acetylornithine biosynthesis	3	1.2	1.09545	0.620752	-1.25333	1.39185	0.463952	0.0703336	0.00990949	-2.33333	1.39185	0.463952	0.0703336	0.00990949	-2.33333	1	1.5	0.547723	0	-2.30556	0.393969	0.695927	0.261788	0	-2.15394	1270	106	0.095	0.0273861	-0.620752	-1.25333	0.12328	0.0418934	-0.950132	-1.04186	0.00428153	0.000504849	0.015722	-1.96402	0.0073403	0.000552035	0.310157	-1.88471	2	0.997886	0	0
83	TomatoCyc	molybdenum cofactor biosynthesis	0	0	0	?	?	0	?	?	?	?	0	?	?	?	?	Inf	?	?	?	?	Inf	Inf	Inf	Inf	Inf	573	132	0.5	0	?	?	0.5	0	?	?	0.00410089	0.000542233	-1.2e-15	-2.75	0.00725557	0.000837383	-7.7e-16	-2.75	0	0	28	2
84	TomatoCyc	gibberellin biosynthesis I (non C-3, non C-13 hydroxylation)	0	0	0	?	?	0	?	?	?	?	0	?	?	?	?	Inf	?	?	?	?	Inf	Inf	Inf	Inf	Inf	442	81	0.5	0	?	?	0.5	0	?	?	0.00404088	0.000515351	6.14e-16	-2.75	0.0072397	0.0006844	0	-2.75	0	0	10	0
85	TomatoCyc	uracil degradation I (reductive)	0	0	0	?	?	0	?	?	?	?	0	?	?	?	?	Inf	?	?	?	?	Inf	Inf	Inf	Inf	Inf	660	40	0.5	0	?	?	0.5	0	?	?	0.00431168	0.000800961	4.02e-16	-2.75	0.00738369	0.000623022	0	-2.75	0	0	6	0
86	TomatoCyc	tyrosine biosynthesis II	0	0	0	?	?	0	?	?	?	?	0	?	?	?	?	Inf	?	?	?	?	Inf	Inf	Inf	Inf	Inf	233	17	0.166667	0	?	?	0.166667	0	?	?	0.00399743	0.00038533	0.255039	-2.33333	0.00703846	0.000316209	0.179419	-2.33333	0	0	0	0
87	TomatoCyc	phenylalanine degradation V	1	1	0	?	?	0.637768	0.637768	?	?	?	0.637768	0.637768	?	?	?	1	1	?	?	?	0.637768	0.637768	?	?	?	570	51	1	0	?	?	1.56797	0	?	?	0.00458206	0.000222426	0	-2.75	0.00756608	0.000263251	0	-2.75	1	0.637768	2	0
88	TomatoCyc	TCA cycle variation V (plant)	4	1	0.92582	0.945108	0.0625	1.76886	0.442216	0.191757	0.710903	-1.71214	1.76886	0.442216	0.191757	0.710903	-1.71214	1	1.42857	0.534522	0.229081	-2.20408	0.314254	0.657582	0.327266	0.21915	-1.87846	1677	240	0.0232729	0.00455802	-0.0755444	-2.06189	0.0242898	0.00548238	-0.0822023	-2.11127	0.00410051	0.000468397	0.285983	-1.1603	0.00732907	0.000540788	-0.074928	-1.49495	2	1.10285	42	0
89	TomatoCyc	cyanide detoxification I	3	2	0	?	?	1.20678	0.402258	0.0497916	0.383224	-2.33333	1.20678	0.402258	0.0497916	0.383224	-2.33333	1	1	?	?	?	0.371976	0.402258	0.0497916	0.383224	-2.33333	668	138	0.5	0	?	?	1.24628	0.079979	0.383552	-2.33333	0.00438342	0.000157712	-0.377935	-2.33333	0.00769007	0.000147357	0.154034	-2.33333	1	0.459725	28	2
90	TomatoCyc	trehalose biosynthesis I	2	1.33333	0.57735	0.3849	-2.33333	0.865362	0.432681	0.16358	0	-2.75	0.865362	0.432681	0.16358	0	-2.75	1	1.33333	?	?	?	0.317013	0.576908	0.275288	0.102624	-2.33333	1915	202	0.388889	0.096225	0.3849	-2.33333	0.902899	0.229513	0.233545	-2.33333	0.00468052	0.000232307	0.12435	-2.33333	0.00785372	0.000263906	0.0255301	-2.33333	2	0.865362	0	0
91	TomatoCyc	glutathione biosynthesis	2	1	0.816497	0	-1.875	1.08557	0.542786	0.0115325	0	-2.75	1.08557	0.542786	0.0115325	0	-2.75	1	1.33333	0.57735	0.3849	-2.33333	0.534631	0.723715	0.313484	0.383728	-2.33333	2087	288	0.133929	0.0355486	-0.517589	-1.79231	0.158828	0.0511179	-0.679121	-1.72659	0.0045102	0.00045074	-0.418758	-1.91202	0.00766996	0.000488265	-0.496816	-1.81506	2	1.08557	32	2
92	TomatoCyc	putrescine biosynthesis II	0	0	0	?	?	0	?	?	?	?	0	?	?	?	?	Inf	?	?	?	?	Inf	Inf	Inf	Inf	Inf	1207	260	0.5	0	?	?	0.5	0	?	?	0.00427475	0.00010334	0	-2.75	0.00729723	0.000175403	0	-2.75	0	0	72	2
93	TomatoCyc	gibberellin biosynthesis III (early C-13 hydroxylation)	0	0	0	?	?	0	?	?	?	?	0	?	?	?	?	Inf	?	?	?	?	Inf	Inf	Inf	Inf	Inf	442	81	0.5	0	?	?	0.5	0	?	?	0.00404088	0.000515351	6.14e-16	-2.75	0.0072397	0.0006844	0	-2.75	0	0	10	0
94	TomatoCyc	alanine degradation II (to D-lactate)	0	0	0	?	?	0	?	?	?	?	0	?	?	?	?	Inf	?	?	?	?	Inf	Inf	Inf	Inf	Inf	85	11	0.166667	0	?	?	0.166667	0	?	?	0.00376166	0.000113912	0.329563	-2.33333	0.00679964	0.000162629	0.250154	-2.33333	0	0	0	0
95	TomatoCyc	threonine biosynthesis from homoserine	3	2	0	?	?	1.44045	0.480152	0.16117	0.205264	-2.33333	1.44045	0.480152	0.16117	0.205264	-2.33333	1	1	?	?	?	0.339151	0.480152	0.16117	0.205264	-2.33333	2108	198	0.5	0	?	?	1.06252	0.189891	0.274992	-2.33333	0.00475737	0.000147755	0.347416	-2.33333	0.00784903	0.000241471	0.301632	-2.33333	1	0.655841	4	0
96	TomatoCyc	valine degradation I	1	0.666667	0.57735	-0.3849	-2.33333	0.421394	0.421394	?	?	?	0.421394	0.421394	?	?	?	1	1	?	?	?	0.421394	0.421394	?	?	?	606	100	0.222222	0.0481125	-0.3849	-2.33333	0.250408	0.0725221	-0.3849	-2.33333	0.00408014	0.000524435	0.313684	-2.33333	0.00720677	0.00059782	0.325034	-2.33333	1	0.421394	8	0
97	TomatoCyc	indole-3-acetyl-amide conjugate biosynthesis	10	2.85714	1.46385	-0.613423	-0.270748	4.56007	0.456007	0.128015	0.751413	-0.630375	4.56007	0.456007	0.128015	0.751413	-0.630375	1	1.33333	0.48795	0.637588	-1.69333	0.318833	0.582534	0.217797	0.305551	-1.53565	1383	203	0.0663265	0.019266	-1.42384	0.478563	0.0899689	0.0293731	-1.57355	0.704644	0.00428816	0.000383277	-0.235387	-1.70369	0.00742212	0.000437878	-0.647394	-1.33523	2	0.960803	10	0
98	TomatoCyc	glutamate biosynthesis V	1	0.666667	0.57735	-0.3849	-2.33333	0.404364	0.404364	?	?	?	0.404364	0.404364	?	?	?	1	1	?	?	?	0.404364	0.404364	?	?	?	138	24	0.222222	0.0481125	-0.3849	-2.33333	0.251383	0.0733662	-0.3849	-2.33333	0.00395929	0.0003224	0.202175	-2.33333	0.00709335	0.000406507	0.257719	-2.33333	1	0.404364	0	0
99	TomatoCyc	4-aminobutyrate degradation IV	0	0	0	?	?	0	?	?	?	?	0	?	?	?	?	Inf	?	?	?	?	Inf	Inf	Inf	Inf	Inf	410	73	0.5	0	?	?	0.5	0	?	?	0.00406138	0.000486358	0	-2.75	0.00719355	0.000749676	0	-2.75	0	0	10	0
100	TomatoCyc	indole-3-acetate biosynthesis I	0	0	0	?	?	0	?	?	?	?	0	?	?	?	?	Inf	?	?	?	?	Inf	Inf	Inf	Inf	Inf	208	40	0.5	0	?	?	0.5	0	?	?	0.0039864	0.000380315	-1.7e-15	-2.75	0.00705399	0.00055231	0	-2.75	0	0	0	0
101	TomatoCyc	adenosine ribonucleotides de novo biosynthesis	1	0.666667	0.57735	-0.3849	-2.33333	0.347609	0.347609	?	?	?	0.347609	0.347609	?	?	?	1	1	?	?	?	0.347609	0.347609	?	?	?	1142	113	0.222222	0.0481125	-0.3849	-2.33333	0.254703	0.0762414	-0.3849	-2.33333	0.00435493	0.000512049	0.272482	-2.33333	0.00760935	0.000486989	0.108751	-2.33333	1	0.347609	0	0
102	TomatoCyc	cysteine biosynthesis I	1	1	0	?	?	0.37976	0.37976	?	?	?	0.37976	0.37976	?	?	?	1	1	?	?	?	0.37976	0.37976	?	?	?	1233	220	1	0	?	?	2.63324	0	?	?	0.00465761	0.000245092	0	-2.75	0.00785392	8.82e-06	-1.48e-13	-2.75	1	0.37976	30	2
103	TomatoCyc	homoserine biosynthesis	2	1.33333	0.57735	0.3849	-2.33333	0.793071	0.396536	0.0691927	0	-2.75	0.793071	0.396536	0.0691927	0	-2.75	1	1.33333	?	?	?	0.347609	0.528714	0.23411	0.310641	-2.33333	1664	162	0.388889	0.096225	0.3849	-2.33333	0.981665	0.244309	0.350389	-2.33333	0.00460754	0.000370019	-0.222787	-2.33333	0.00781442	0.000285613	0.162781	-2.33333	2	0.793071	0	0
104	TomatoCyc	gamma;-glutamyl cycle	6	2.4	1.14018	0.194302	-1.7484	3.10638	0.51773	0.193215	0.253589	-1.47858	3.10638	0.51773	0.193215	0.253589	-1.47858	1	1.4	?	?	?	0.305298	0.682336	0.290025	0.226562	-1.46585	2063	277	0.185238	0.041527	0.519187	-1.58083	0.379449	0.0791456	0.197268	-1.57965	0.00449312	0.000392217	-0.405898	-1.56125	0.00768246	0.000423772	-0.678084	-1.25348	2	1.13011	32	2
105	TomatoCyc	superpathway of jasmonoyl-amino acid conjugates biosynthesis	9	3.6	0.547723	-0.292119	-2.25333	5.39665	0.599628	0.182082	0.295349	-1.37309	5.39665	0.599628	0.182082	0.295349	-1.37309	1	1.1	?	?	?	0.376346	0.621069	0.187859	0.215129	-1.31265	1827	254	0.23	0.0273861	-0.292119	-2.25333	0.40493	0.0350915	0.186083	-1.69616	0.00458477	0.000183398	-0.486134	-1.81373	0.00769266	0.000138425	0.181576	-1.88093	2	0.960803	14	0
106	TomatoCyc	seleno-amino acid biosynthesis	1	1	0	?	?	0.461243	0.461243	?	?	?	0.461243	0.461243	?	?	?	1	1	?	?	?	0.461243	0.461243	?	?	?	1873	214	1	0	?	?	2.16806	0	?	?	0.00487851	6.73e-05	0	-2.75	0.00799054	0.000184393	0	-2.75	1	0.461243	4	0
107	TomatoCyc	pinobanksin biosynthesis	0	0	0	?	?	0	?	?	?	?	0	?	?	?	?	Inf	?	?	?	?	Inf	Inf	Inf	Inf	Inf	442	81	0.5	0	?	?	0.5	0	?	?	0.00404088	0.000515351	6.14e-16	-2.75	0.0072397	0.0006844	0	-2.75	0	0	10	0
108	TomatoCyc	isoflavonoid biosynthesis II	0	0	0	?	?	0	?	?	?	?	0	?	?	?	?	Inf	?	?	?	?	Inf	Inf	Inf	Inf	Inf	442	81	0.5	0	?	?	0.5	0	?	?	0.00404088	0.000515351	6.14e-16	-2.75	0.0072397	0.0006844	0	-2.75	0	0	10	0
109	TomatoCyc	guanosine ribonucleotides de novo biosynthesis	1	1	0	?	?	0.404364	0.404364	?	?	?	0.404364	0.404364	?	?	?	1	1	?	?	?	0.404364	0.404364	?	?	?	131	24	1	0	?	?	2.47302	0	?	?	0.0041007	0.000296486	-1.08e-15	-2.75	0.00726214	0.000399433	-1.62e-15	-2.75	1	0.404364	0	0
110	TomatoCyc	superpathway of acetyl-CoA biosynthesis	1	1	0	?	?	0.375497	0.375497	?	?	?	0.375497	0.375497	?	?	?	1	1	?	?	?	0.375497	0.375497	?	?	?	1102	101	1	0	?	?	2.66314	0	?	?	0.00452067	0.00057338	1.13e-15	-2.75	0.00774343	0.000533858	0	-2.75	1	0.375497	2	0
111	TomatoCyc	threonine biosynthesis	6	2	1.26491	0	-0.916667	2.82464	0.470773	0.120361	0.235578	-1.63302	2.82464	0.470773	0.120361	0.235578	-1.63302	1	1.4	0.516398	0.348569	-2.055	0.339151	0.615835	0.219686	0.226801	-1.49142	1807	179	0.0777778	0.022771	-1.07465	-0.427721	0.104311	0.0353919	-1.25094	-0.24432	0.00434022	0.000495422	-0.150667	-1.95377	0.00747305	0.000510967	-0.230913	-1.75593	2	0.980094	4	0
112	TomatoCyc	superpathway of lysine, threonine and methionine biosynthesis II	15	3.33333	1.80278	-0.328711	-1.01534	7.32721	0.488481	0.14419	0.331323	-1.3808	7.32721	0.488481	0.14419	0.331323	-1.3808	1	1.46429	0.507875	0.135619	-2.05108	0.311658	0.644068	0.216883	-0.00584727	-1.31067	2518	305	0.0479334	0.013259	-1.78299	1.89754	0.067539	0.0205351	-1.90891	2.2228	0.00441589	0.000409909	-0.603946	-1.19991	0.00756646	0.000431068	-0.726018	-0.892235	2	1.00591	34	2
113	TomatoCyc	superpathway of guanosine nucleotides de novo biosynthesis I	1	1	0	?	?	0.404364	0.404364	?	?	?	0.404364	0.404364	?	?	?	1	1	?	?	?	0.404364	0.404364	?	?	?	131	24	1	0	?	?	2.47302	0	?	?	0.0041007	0.000296486	-1.08e-15	-2.75	0.00726214	0.000399433	-1.62e-15	-2.75	1	0.404364	0	0
114	TomatoCyc	isoleucine degradation I	1	0.666667	0.57735	-0.3849	-2.33333	0.370253	0.370253	?	?	?	0.370253	0.370253	?	?	?	1	1	?	?	?	0.370253	0.370253	?	?	?	382	25	0.222222	0.0481125	-0.3849	-2.33333	0.253365	0.0750826	-0.3849	-2.33333	0.00409483	0.000549374	0.319899	-2.33333	0.00714761	0.000497528	0.299046	-2.33333	1	0.370253	4	0
115	TomatoCyc	superpathway of pyrimidine deoxyribonucleotides de novo biosynthesis	5	2.5	0.57735	0	-2.4375	2.29522	0.459045	0.0794203	-0.370668	-1.97289	2.29522	0.459045	0.0794203	-0.370668	-1.97289	1	1.16667	?	?	?	0.347609	0.524918	0.176301	0.863392	-0.762703	981	112	0.291667	0.0481125	1.28e-15	-2.4375	0.641839	0.0764307	0.0140972	-2.36946	0.0043323	0.000433917	0.370985	-1.85381	0.00755024	0.000465926	0.000365558	-1.87521	2	0.854287	0	0
116	TomatoCyc	methionine salvage cycle II (plants)	3	1.5	1	-0.75	-1.6875	1.28451	0.428171	0.0747399	0.108552	-2.33333	1.28451	0.428171	0.0747399	0.108552	-2.33333	1	1	0	?	?	0.357876	0.428171	0.0747399	0.108552	-2.33333	1398	184	0.145833	0.0416667	-0.75	-1.6875	0.175295	0.0613627	-0.745967	-1.69015	0.00439102	0.000538852	-0.310865	-1.97018	0.00755012	0.000580039	-0.388462	-1.88008	1	0.506678	4	2
117	TomatoCyc	arginine biosynthesis I (via L-ornithine)	7	2	1.52753	-0.240485	-1.68805	3.29107	0.470153	0.0704665	-0.625873	-1.38046	3.29107	0.470153	0.0704665	-0.625873	-1.38046	1	1.3	0.483046	0.745271	-1.57286	0.347609	0.589317	0.202577	0.570902	-1.40248	910	106	0.0440625	0.0139632	-0.704197	-1.61996	0.0504848	0.0182509	-0.744607	-1.60702	0.00418436	0.000407891	0.51177	-1.03181	0.0073259	0.000453028	0.444677	-1.21572	2	0.936953	0	0
118	TomatoCyc	superpathway of adenosine nucleotides de novo biosynthesis I	1	0.666667	0.57735	-0.3849	-2.33333	0.347609	0.347609	?	?	?	0.347609	0.347609	?	?	?	1	1	?	?	?	0.347609	0.347609	?	?	?	1142	113	0.222222	0.0481125	-0.3849	-2.33333	0.254703	0.0762414	-0.3849	-2.33333	0.00435493	0.000512049	0.272482	-2.33333	0.00760935	0.000486989	0.108751	-2.33333	1	0.347609	0	0
119	TomatoCyc	arginine degradation I (arginase pathway)	0	0	0	?	?	0	?	?	?	?	0	?	?	?	?	Inf	?	?	?	?	Inf	Inf	Inf	Inf	Inf	130	10	0.166667	0	?	?	0.166667	0	?	?	0.00397178	0.000342882	0.222398	-2.33333	0.00696955	0.000208906	-0.0484578	-2.33333	0	0	0	0
120	TomatoCyc	benzoate biosynthesis III (CoA-dependent, non-beta;-oxidative)	0	0	0	?	?	0	?	?	?	?	0	?	?	?	?	Inf	?	?	?	?	Inf	Inf	Inf	Inf	Inf	669	74	0.5	0	?	?	0.5	0	?	?	0.00448831	0.000355002	1.84e-15	-2.75	0.00764057	0.000157901	-4.13e-15	-2.75	0	0	4	0
121	TomatoCyc	inosine-5'-phosphate biosynthesis II	1	0.666667	0.57735	-0.3849	-2.33333	0.347609	0.347609	?	?	?	0.347609	0.347609	?	?	?	1	1	?	?	?	0.347609	0.347609	?	?	?	1142	113	0.222222	0.0481125	-0.3849	-2.33333	0.254703	0.0762414	-0.3849	-2.33333	0.00435493	0.000512049	0.272482	-2.33333	0.00760935	0.000486989	0.108751	-2.33333	1	0.347609	0	0
122	TomatoCyc	superpathway of phenylalanine and tyrosine biosynthesis	1	0.5	0.57735	0	-2.4375	0.637768	0.637768	?	?	?	0.637768	0.637768	?	?	?	1	1	?	?	?	0.637768	0.637768	?	?	?	581	53	0.0972222	0.0160375	9.75e-16	-2.4375	0.099552	0.0187277	8.38e-16	-2.4375	0.00418291	0.000486406	0.0688081	-2.23038	0.00721691	0.00044048	0.13552	-2.12859	1	0.637768	2	0
123	TomatoCyc	leucine degradation I	4	2	0.816497	0	-1.875	1.68096	0.420239	0.102333	0.0418173	-2.25025	1.68096	0.420239	0.102333	0.0418173	-2.25025	1	1.33333	?	?	?	0.312497	0.523297	0.18197	0.214191	-1.77668	1064	125	0.258333	0.0552771	0.328921	-1.84246	0.658092	0.147572	0.619541	-1.79264	0.00424448	0.00056853	0.140224	-2.18911	0.00735767	0.00061499	0.196426	-2.13795	2	0.78729	0	0
124	TomatoCyc	UTP and CTP de novo biosynthesis	3	2	0	?	?	1.44567	0.481891	0.06858	-0.314218	-2.33333	1.44567	0.481891	0.06858	-0.314218	-2.33333	1	1	?	?	?	0.404364	0.481891	0.06858	-0.314218	-2.33333	1028	123	0.5	0	?	?	1.04098	0.0717316	-0.297012	-2.33333	0.00437583	0.000520627	0.1238	-2.33333	0.00754841	0.000570623	0.00669379	-2.33333	1	0.534631	0	0
125	TomatoCyc	UTP and CTP dephosphorylation II	3	2	0	?	?	1.44567	0.481891	0.06858	-0.314218	-2.33333	1.44567	0.481891	0.06858	-0.314218	-2.33333	1	1	?	?	?	0.404364	0.481891	0.06858	-0.314218	-2.33333	1028	123	0.5	0	?	?	1.04098	0.0717316	-0.297012	-2.33333	0.00437583	0.000520627	0.1238	-2.33333	0.00754841	0.000570623	0.00669379	-2.33333	1	0.534631	0	0
126	TomatoCyc	superpathway of pyrimidine ribonucleosides salvage	4	1.6	1.14018	-0.194302	-1.7484	1.81942	0.454854	0.0778426	-0.00817333	-2.33614	1.81942	0.454854	0.0778426	-0.00817333	-2.33614	1	1.33333	0.516398	0.537914	-1.95833	0.373743	0.601368	0.235018	0.386206	-1.94897	1155	164	0.0994444	0.0290274	-0.826005	-1.18571	0.127757	0.0438518	-1.02624	-0.974113	0.00425952	0.000467549	0.224745	-1.80078	0.0074875	0.000521887	0.0132045	-2.10384	2	0.908374	12	0
127	TomatoCyc	proline biosynthesis I	2	1.33333	0.57735	0.3849	-2.33333	0.9286	0.4643	0.0994631	-4.13e-16	-2.75	0.9286	0.4643	0.0994631	-4.13e-16	-2.75	1	1.33333	?	?	?	0.393969	0.619067	0.277137	0.276391	-2.33333	1334	113	0.388889	0.096225	0.3849	-2.33333	0.838804	0.209366	0.333371	-2.33333	0.00446112	0.00052547	-0.191988	-2.33333	0.00759084	0.000574914	-0.138175	-2.33333	2	0.9286	0	0
128	TomatoCyc	superpathway of pyrimidine nucleobases salvage	3	1.5	1	-0.75	-1.6875	1.44567	0.481891	0.06858	-0.314218	-2.33333	1.44567	0.481891	0.06858	-0.314218	-2.33333	1	1	0	?	?	0.404364	0.481891	0.06858	-0.314218	-2.33333	1004	122	0.145833	0.0416667	-0.75	-1.6875	0.171947	0.0591189	-0.746743	-1.68973	0.00421821	0.000529235	0.362212	-2.00363	0.00739709	0.000555569	0.315196	-2.08733	1	0.534631	4	0
129	TomatoCyc	hyoscyamine and scopolamine biosynthesis	0	0	0	?	?	0	?	?	?	?	0	?	?	?	?	Inf	?	?	?	?	Inf	Inf	Inf	Inf	Inf	442	81	0.5	0	?	?	0.5	0	?	?	0.00404088	0.000515351	6.14e-16	-2.75	0.0072397	0.0006844	0	-2.75	0	0	10	0
130	TomatoCyc	phenylalanine biosynthesis II	0	0	0	?	?	0	?	?	?	?	0	?	?	?	?	Inf	?	?	?	?	Inf	Inf	Inf	Inf	Inf	439	43	0.166667	0	?	?	0.166667	0	?	?	0.00410229	0.000562038	0.32275	-2.33333	0.00716256	0.000522796	0.306983	-2.33333	0	0	2	0
131	TomatoCyc	thiazole biosynthesis III (eukaryotes)	0	0	0	?	?	0	?	?	?	?	0	?	?	?	?	Inf	?	?	?	?	Inf	Inf	Inf	Inf	Inf	1213	188	0.166667	0	?	?	0.166667	0	?	?	0.00431371	0.000531865	-0.287757	-2.33333	0.00741422	0.000652781	-0.371238	-2.33333	0	0	32	2
132	TomatoCyc	methionine biosynthesis II	4	2	0.816497	0	-1.875	1.73771	0.434429	0.118819	0.44511	-1.94297	1.73771	0.434429	0.118819	0.44511	-1.94297	1	1.33333	?	?	?	0.336373	0.561057	0.229608	0.456657	-1.55058	2385	325	0.258333	0.0552771	0.328921	-1.84246	0.614023	0.130681	0.201774	-2.21049	0.0046891	0.000182196	0.19299	-1.88458	0.0078786	0.000165437	0.652259	-1.76365	2	0.934376	30	2
133	TomatoCyc	4-hydroxybenzoate biosynthesis I (eukaryotes)	0	0	0	?	?	0	?	?	?	?	0	?	?	?	?	Inf	?	?	?	?	Inf	Inf	Inf	Inf	Inf	233	17	0.166667	0	?	?	0.166667	0	?	?	0.00399743	0.00038533	0.255039	-2.33333	0.00703846	0.000316209	0.179419	-2.33333	0	0	0	0
134	TomatoCyc	glutamate degradation I	0	0	0	?	?	0	?	?	?	?	0	?	?	?	?	Inf	?	?	?	?	Inf	Inf	Inf	Inf	Inf	55	7	0.5	0	?	?	0.5	0	?	?	0.00378376	0.000151731	0	-2.75	0.00686773	0.000158351	-4.12e-15	-2.75	0	0	0	0
135	TomatoCyc	asparagine biosynthesis II	1	1	0	?	?	0.375074	0.375074	?	?	?	0.375074	0.375074	?	?	?	1	1	?	?	?	0.375074	0.375074	?	?	?	205	25	1	0	?	?	2.66614	0	?	?	0.00433298	0.00018569	-3.5e-15	-2.75	0.00761127	7.85e-05	0	-2.75	1	0.375074	0	0
136	TomatoCyc	superpathway of asparagine biosynthesis	4	2	0	?	?	1.65483	0.413707	0.0605141	0.635394	-1.77938	1.65483	0.413707	0.0605141	0.635394	-1.77938	1	1.33333	?	?	?	0.373448	0.530194	0.186679	0.409686	-1.97544	269	41	0.25	0	?	?	0.629823	0.0305377	-0.152787	-2.26468	0.00421684	0.000242447	-0.326538	-1.90807	0.00743671	0.000309624	-0.676515	-1.72808	2	0.777812	0	0
137	TomatoCyc	pyrimidine ribonucleotides interconversion	3	2	0	?	?	1.44567	0.481891	0.06858	-0.314218	-2.33333	1.44567	0.481891	0.06858	-0.314218	-2.33333	1	1	?	?	?	0.404364	0.481891	0.06858	-0.314218	-2.33333	1028	123	0.5	0	?	?	1.04098	0.0717316	-0.297012	-2.33333	0.00437583	0.000520627	0.1238	-2.33333	0.00754841	0.000570623	0.00669379	-2.33333	1	0.534631	0	0
138	TomatoCyc	biotin biosynthesis from 8-amino-7-oxono?oate I	1	1	0	?	?	0.357876	0.357876	?	?	?	0.357876	0.357876	?	?	?	1	1	?	?	?	0.357876	0.357876	?	?	?	1429	162	1	0	?	?	2.79426	0	?	?	0.00478864	0.000194416	-3.33e-15	-2.75	0.00795006	0.000241643	2.69e-15	-2.75	1	0.357876	4	2
139	TomatoCyc	chorismate biosynthesis I	0	0	0	?	?	0	?	?	?	?	0	?	?	?	?	Inf	?	?	?	?	Inf	Inf	Inf	Inf	Inf	1116	109	0.5	0	?	?	0.5	0	?	?	0.00427465	0.000921304	6.94e-16	-2.75	0.00745645	0.000939706	6.85e-16	-2.75	0	0	0	0
140	TomatoCyc	starch degradation II	0	0	0	?	?	0	?	?	?	?	0	?	?	?	?	Inf	?	?	?	?	Inf	Inf	Inf	Inf	Inf	1837	239	0.5	0	?	?	0.5	0	?	?	0.00477787	0.000209642	0	-2.75	0.00796026	0.000227219	-2.86e-15	-2.75	0	0	6	0
141	TomatoCyc	5-aminoimidazole ribonucleotide biosynthesis I	5	2.5	0.57735	0	-2.4375	2.42425	0.484851	0.0653333	-0.205278	-2.14239	2.42425	0.484851	0.0653333	-0.205278	-2.14239	1	1.16667	?	?	?	0.404364	0.542709	0.153299	0.924929	-0.722304	1568	177	0.291667	0.0481125	1.28e-15	-2.4375	0.623002	0.0890768	0.479239	-1.91595	0.00446671	0.000462315	-0.195748	-2.12178	0.00759419	0.000474824	-0.19479	-1.91838	2	0.832003	4	0
142	TomatoCyc	acetyl-CoA biosynthesis III (from citrate)	1	1	0	?	?	0.375497	0.375497	?	?	?	0.375497	0.375497	?	?	?	1	1	?	?	?	0.375497	0.375497	?	?	?	1102	101	1	0	?	?	2.66314	0	?	?	0.00452067	0.00057338	1.13e-15	-2.75	0.00774343	0.000533858	0	-2.75	1	0.375497	2	0
143	TomatoCyc	asparagine degradation I	1	1	0	?	?	0.375074	0.375074	?	?	?	0.375074	0.375074	?	?	?	1	1	?	?	?	0.375074	0.375074	?	?	?	205	25	1	0	?	?	2.66614	0	?	?	0.00433298	0.00018569	-3.5e-15	-2.75	0.00761127	7.85e-05	0	-2.75	1	0.375074	0	0
144	TomatoCyc	nitrate reduction II (assimilatory)	3	2	0	?	?	1.44567	0.481891	0.06858	-0.314218	-2.33333	1.44567	0.481891	0.06858	-0.314218	-2.33333	1	1	?	?	?	0.404364	0.481891	0.06858	-0.314218	-2.33333	1028	123	0.5	0	?	?	1.04098	0.0717316	-0.297012	-2.33333	0.00437583	0.000520627	0.1238	-2.33333	0.00754841	0.000570623	0.00669379	-2.33333	1	0.534631	0	0
145	TomatoCyc	L-ascorbate biosynthesis V	0	0	0	?	?	0	?	?	?	?	0	?	?	?	?	Inf	?	?	?	?	Inf	Inf	Inf	Inf	Inf	1332	141	0.0833333	0	?	?	0.0833333	0	?	?	0.00411285	0.000790491	-0.269518	-1.97265	0.00729876	0.00079158	-0.299232	-1.91502	0	0	0	0
146	TomatoCyc	ornithine-citrulline shuttle	3	2	0	?	?	1.44567	0.481891	0.06858	-0.314218	-2.33333	1.44567	0.481891	0.06858	-0.314218	-2.33333	1	1	?	?	?	0.404364	0.481891	0.06858	-0.314218	-2.33333	1028	123	0.5	0	?	?	1.04098	0.0717316	-0.297012	-2.33333	0.00437583	0.000520627	0.1238	-2.33333	0.00754841	0.000570623	0.00669379	-2.33333	1	0.534631	0	0
147	TomatoCyc	S-methyl-5-thio-alpha;-D-ribose 1-phosphate degradation	3	1.5	1	-0.75	-1.6875	1.28451	0.428171	0.0747399	0.108552	-2.33333	1.28451	0.428171	0.0747399	0.108552	-2.33333	1	1	0	?	?	0.357876	0.428171	0.0747399	0.108552	-2.33333	1398	184	0.145833	0.0416667	-0.75	-1.6875	0.175295	0.0613627	-0.745967	-1.69015	0.00439102	0.000538852	-0.310865	-1.97018	0.00755012	0.000580039	-0.388462	-1.88008	1	0.506678	4	2
148	TomatoCyc	superpathway of pyrimidine ribonucleotides de novo biosynthesis	5	2.5	0.57735	0	-2.4375	2.29522	0.459045	0.0794203	-0.370668	-1.97289	2.29522	0.459045	0.0794203	-0.370668	-1.97289	1	1.16667	?	?	?	0.347609	0.524918	0.176301	0.863392	-0.762703	981	112	0.291667	0.0481125	1.28e-15	-2.4375	0.641839	0.0764307	0.0140972	-2.36946	0.0043323	0.000433917	0.370985	-1.85381	0.00755024	0.000465926	0.000365558	-1.87521	2	0.854287	0	0
149	TomatoCyc	arginine degradation VI (argi?se 2 pathway)	0	0	0	?	?	0	?	?	?	?	0	?	?	?	?	Inf	?	?	?	?	Inf	Inf	Inf	Inf	Inf	524	19	0.0833333	0	?	?	0.0833333	0	?	?	0.00412039	0.000408307	0.00305429	-2.24641	0.00714514	0.000390401	0.347105	-1.91599	0	0	0	0
150	TomatoCyc	putrescine biosynthesis IV	0	0	0	?	?	0	?	?	?	?	0	?	?	?	?	Inf	?	?	?	?	Inf	Inf	Inf	Inf	Inf	1207	260	0.5	0	?	?	0.5	0	?	?	0.00427475	0.00010334	0	-2.75	0.00729723	0.000175403	0	-2.75	0	0	72	2
151	TomatoCyc	NAD biosynthesis I (from aspartate)	5	2.5	0.57735	0	-2.4375	2.29522	0.459045	0.0794203	-0.370668	-1.97289	2.29522	0.459045	0.0794203	-0.370668	-1.97289	1	1.16667	?	?	?	0.347609	0.524918	0.176301	0.863392	-0.762703	981	112	0.291667	0.0481125	1.28e-15	-2.4375	0.641839	0.0764307	0.0140972	-2.36946	0.0043323	0.000433917	0.370985	-1.85381	0.00755024	0.000465926	0.000365558	-1.87521	2	0.854287	0	0
152	TomatoCyc	superpathway of UDP-glucose-derived O-antigen building blocks biosynthesis	0	0	0	?	?	0	?	?	?	?	0	?	?	?	?	Inf	?	?	?	?	Inf	Inf	Inf	Inf	Inf	383	86	0.5	0	?	?	0.5	0	?	?	0.00424428	0.000368007	1.78e-15	-2.75	0.0075026	0.00037525	-1.71e-15	-2.75	0	0	6	0
153	TomatoCyc	starch biosynthesis	0	0	0	?	?	0	?	?	?	?	0	?	?	?	?	Inf	?	?	?	?	Inf	Inf	Inf	Inf	Inf	1494	129	0.5	0	?	?	0.5	0	?	?	0.0046952	0.000326558	1.99e-15	-2.75	0.00785709	0.000373128	0	-2.75	0	0	0	0
154	TomatoCyc	choline biosynthesis I	1	1	0	?	?	0.461243	0.461243	?	?	?	0.461243	0.461243	?	?	?	1	1	?	?	?	0.461243	0.461243	?	?	?	1873	214	1	0	?	?	2.16806	0	?	?	0.00487851	6.73e-05	0	-2.75	0.00799054	0.000184393	0	-2.75	1	0.461243	4	0
155	TomatoCyc	methionine salvage cycle I (bacteria and plants)	3	1.2	1.09545	-0.292119	-2.25333	1.28451	0.428171	0.0747399	0.108552	-2.33333	1.28451	0.428171	0.0747399	0.108552	-2.33333	1	1	0	?	?	0.357876	0.428171	0.0747399	0.108552	-2.33333	2396	403	0.07	0.0182574	-0.292119	-2.25333	0.075269	0.0230717	-0.291288	-2.25293	0.00435315	0.000474279	-0.185317	-1.71199	0.00752434	0.000505623	-0.350021	-1.53132	1	0.506678	72	2
156	TomatoCyc	isoleucine biosynthesis I	11	3.14286	1.67616	-0.55347	-0.803622	5.25387	0.477625	0.10477	0.0585785	-1.49802	5.25387	0.477625	0.10477	0.0585785	-1.49802	1	1.26667	0.457738	0.95154	-1.15879	0.339151	0.570207	0.189057	0.543219	-0.955642	2012	191	0.0680272	0.0202897	-1.35329	0.315402	0.0905847	0.0297953	-1.54011	0.639312	0.00439404	0.000474146	-0.369006	-1.77304	0.00750652	0.00047478	-0.411193	-1.47062	2	0.945616	8	0
157	TomatoCyc	superpathway of polyamine biosynthesis II	0	0	0	?	?	0	?	?	?	?	0	?	?	?	?	Inf	?	?	?	?	Inf	Inf	Inf	Inf	Inf	1207	260	0.5	0	?	?	0.5	0	?	?	0.00427475	0.00010334	0	-2.75	0.00729723	0.000175403	0	-2.75	0	0	72	2
158	TomatoCyc	serine biosynthesis	2	1	0.816497	0	-1.875	0.995874	0.497937	0.0518935	-8e-16	-2.75	0.995874	0.497937	0.0518935	-8e-16	-2.75	1	1.33333	0.57735	0.3849	-2.33333	0.461243	0.663916	0.289816	0.35732	-2.33333	1676	208	0.133929	0.0355486	-0.517589	-1.79231	0.16189	0.0530736	-0.689302	-1.72184	0.00433114	0.00063928	-0.029057	-2.38794	0.00742914	0.00066327	0.01288	-2.34127	2	0.995874	4	0
159	TomatoCyc	lysine biosynthesis VI	4	1.6	1.14018	-0.194302	-1.7484	1.69584	0.42396	0.11071	-0.00583567	-2.36758	1.69584	0.42396	0.11071	-0.00583567	-2.36758	1	1.33333	0.516398	0.537914	-1.95833	0.311658	0.533566	0.199209	0.320027	-1.57812	1162	102	0.0994444	0.0290274	-0.826005	-1.18571	0.131413	0.045962	-1.02022	-0.979694	0.0042523	0.000504282	0.15383	-1.93975	0.00740902	0.000545335	0.0213102	-1.92375	2	0.846289	0	0
160	TomatoCyc	flavonoid biosynthesis	0	0	0	?	?	0	?	?	?	?	0	?	?	?	?	Inf	?	?	?	?	Inf	Inf	Inf	Inf	Inf	442	81	0.5	0	?	?	0.5	0	?	?	0.00404088	0.000515351	6.14e-16	-2.75	0.0072397	0.0006844	0	-2.75	0	0	10	0
161	TomatoCyc	pyridoxal 5'-phosphate biosynthesis II	3	2	0	?	?	1.44567	0.481891	0.06858	-0.314218	-2.33333	1.44567	0.481891	0.06858	-0.314218	-2.33333	1	1	?	?	?	0.404364	0.481891	0.06858	-0.314218	-2.33333	1028	123	0.5	0	?	?	1.04098	0.0717316	-0.297012	-2.33333	0.00437583	0.000520627	0.1238	-2.33333	0.00754841	0.000570623	0.00669379	-2.33333	1	0.534631	0	0
162	TomatoCyc	proline biosynthesis III	2	1	0.816497	0	-1.875	0.9286	0.4643	0.0994631	-4.13e-16	-2.75	0.9286	0.4643	0.0994631	-4.13e-16	-2.75	1	1.33333	0.57735	0.3849	-2.33333	0.393969	0.619067	0.277137	0.276391	-2.33333	1287	114	0.133929	0.0355486	-0.517589	-1.79231	0.164288	0.0546278	-0.69511	-1.71972	0.00426496	0.000581377	0.0766615	-2.25862	0.00738207	0.000628244	0.117833	-2.22141	2	0.9286	0	0
163	TomatoCyc	glutamate biosynthesis III	0	0	0	?	?	0	?	?	?	?	0	?	?	?	?	Inf	?	?	?	?	Inf	Inf	Inf	Inf	Inf	55	7	0.5	0	?	?	0.5	0	?	?	0.00378376	0.000151731	0	-2.75	0.00686773	0.000158351	-4.12e-15	-2.75	0	0	0	0
164	TomatoCyc	citrulline-nitric oxide cycle	0	0	0	?	?	0	?	?	?	?	0	?	?	?	?	Inf	?	?	?	?	Inf	Inf	Inf	Inf	Inf	160	21	0.166667	0	?	?	0.166667	0	?	?	0.00416217	0.000208239	-0.1829	-2.33333	0.00729344	0.000227419	0.380919	-2.33333	0	0	0	0
165	TomatoCyc	glutamate biosynthesis IV	1	0.666667	0.57735	-0.3849	-2.33333	0.404364	0.404364	?	?	?	0.404364	0.404364	?	?	?	1	1	?	?	?	0.404364	0.404364	?	?	?	138	24	0.222222	0.0481125	-0.3849	-2.33333	0.251383	0.0733662	-0.3849	-2.33333	0.00395929	0.0003224	0.202175	-2.33333	0.00709335	0.000406507	0.257719	-2.33333	1	0.404364	0	0
166	TomatoCyc	superpathway of thiamin diphosphate biosynthesis III (eukaryotes)	4	1.6	1.14018	-0.194302	-1.7484	1.8343	0.458576	0.12993	0.018954	-2.39561	1.8343	0.458576	0.12993	0.018954	-2.39561	1	1.33333	0.516398	0.537914	-1.95833	0.336373	0.575673	0.219964	0.319873	-1.52618	2455	325	0.0994444	0.0290274	-0.826005	-1.18571	0.129177	0.044801	-1.00845	-0.993231	0.00450368	0.000467501	-0.771801	-1.25206	0.00762856	0.000560175	-0.869893	-1.1125	2	0.925486	34	2
167	TomatoCyc	anthocyanin biosynthesis (cyanidin 3-O-glucoside)	0	0	0	?	?	0	?	?	?	?	0	?	?	?	?	Inf	?	?	?	?	Inf	Inf	Inf	Inf	Inf	786	97	0.166667	0	?	?	0.166667	0	?	?	0.00418201	0.000438806	-0.377087	-2.33333	0.00735755	0.000525229	-0.358381	-2.33333	0	0	10	0
168	TomatoCyc	arginine biosynthesis II (acetyl cycle)	7	2	1.52753	-0.240485	-1.68805	3.29107	0.470153	0.0704665	-0.625873	-1.38046	3.29107	0.470153	0.0704665	-0.625873	-1.38046	1	1.3	0.483046	0.745271	-1.57286	0.347609	0.589317	0.202577	0.570902	-1.40248	910	106	0.0440625	0.0139632	-0.704197	-1.61996	0.0504848	0.0182509	-0.744607	-1.60702	0.00418436	0.000407891	0.51177	-1.03181	0.0073259	0.000453028	0.444677	-1.21572	2	0.936953	0	0
169	TomatoCyc	superpathway of scopolin and esculin biosynthesis	0	0	0	?	?	0	?	?	?	?	0	?	?	?	?	Inf	?	?	?	?	Inf	Inf	Inf	Inf	Inf	1162	134	0.0833333	0	?	?	0.0833333	0	?	?	0.00432134	0.000453894	-0.512338	-1.7988	0.00745622	0.000472073	-0.703504	-1.72201	0	0	12	0
170	MetaCyc	superpathway of microbial D-galacturonate and D-glucuro?te degradation	0	0	0	?	?	0	?	?	?	?	0	?	?	?	?	Inf	?	?	?	?	Inf	Inf	Inf	Inf	Inf	809	177	0.166667	0	?	?	0.166667	0	?	?	0.00373325	0.000496116	0.112958	-2.33333	0.00691972	0.000630616	0.242425	-2.33333	0	0	72	2
171	MetaCyc	terrequinone A biosynthesis	0	0	0	?	?	0	?	?	?	?	0	?	?	?	?	Inf	?	?	?	?	Inf	Inf	Inf	Inf	Inf	605	79	0.5	0	?	?	0.5	0	?	?	0.00449733	0.000342252	1.91e-15	-2.75	0.00759838	0.000217574	0	-2.75	0	0	2	0
172	MetaCyc	acetylaszonalenin biosynthesis	0	0	0	?	?	0	?	?	?	?	0	?	?	?	?	Inf	?	?	?	?	Inf	Inf	Inf	Inf	Inf	1322	152	0.5	0	?	?	0.5	0	?	?	0.00459071	0.00047432	0	-2.75	0.00778273	0.000478285	-1.36e-15	-2.75	0	0	0	0
173	MetaCyc	L-asparagine biosynthesis III (tRNA-dependent)	7	2.8	0.447214	-1.07331	-0.92	3.04375	0.434821	0.0769204	0.166903	-2.05393	3.04375	0.434821	0.0769204	0.166903	-2.05393	1	1.3	?	?	?	0.347609	0.529276	0.165058	0.393574	-1.65088	1099	123	0.193333	0.0149071	-1.07331	-0.92	0.47352	0.0264559	0.0766011	-2.05784	0.00435869	0.000380391	0.281999	-1.54594	0.00757355	0.000406857	-0.132556	-1.43643	2	0.777812	0	0
174	MetaCyc	superpathway of L-aspartate and L-asparagine biosynthesis	2	0.8	0.83666	0.245876	-1.81796	0.877016	0.438508	0.0897087	0	-2.75	0.877016	0.438508	0.0897087	0	-2.75	1	1.33333	0.57735	0.3849	-2.33333	0.375074	0.584677	0.260999	0.285143	-2.33333	236	32	0.0674359	0.0161304	-0.23235	-2.21736	0.0737382	0.0217214	-0.281601	-2.24781	0.0040341	0.000304521	0.246002	-1.7929	0.00722188	0.000384155	0.0333816	-2.06074	2	0.877016	0	0
175	MetaCyc	L-lysine biosynthesis I	4	1.33333	1.21106	0.0417032	-1.88085	1.69584	0.42396	0.11071	-0.00583567	-2.36758	1.69584	0.42396	0.11071	-0.00583567	-2.36758	1	1.33333	0.516398	0.537914	-1.95833	0.311658	0.533566	0.199209	0.320027	-1.57812	1553	181	0.0528595	0.0153273	-0.474582	-1.95628	0.0601483	0.0208138	-0.527821	-1.95803	0.0042778	0.000455347	0.0402792	-1.69351	0.00746146	0.000504391	-0.198134	-1.72102	2	0.846289	10	0
176	MetaCyc	superpathway of sulfate assimilation and cysteine biosynthesis	3	1.2	0.83666	-0.245876	-1.81796	1.37563	0.458545	0.0774707	-0.0347832	-2.33333	1.37563	0.458545	0.0774707	-0.0347832	-2.33333	1	1.66667	0.816497	0.47629	-1.58333	0.37976	0.764691	0.380973	0.433081	-1.61194	2071	311	0.0908081	0.0249487	-0.659662	-1.39296	0.120131	0.0401785	-0.948044	-1.07039	0.00436177	0.000557854	-0.1628	-2.13316	0.00751285	0.000604137	-0.255064	-2.13945	3	1.37563	30	2
177	MetaCyc	thiazole biosynthesis I (E. coli)	2	1	0.816497	0	-1.875	0.98131	0.490655	0.218188	0	-2.75	0.98131	0.490655	0.218188	0	-2.75	1	1.33333	0.57735	0.3849	-2.33333	0.336373	0.654206	0.322568	0.0287132	-2.33333	1045	190	0.133929	0.0355486	-0.517589	-1.79231	0.162468	0.0535897	-0.6809	-1.73151	0.00431943	0.000412586	-0.626353	-1.7553	0.00741756	0.000543412	-0.470579	-1.92562	2	0.98131	30	2
178	MetaCyc	ethylene biosynthesis II (microbes)	0	0	0	?	?	0	?	?	?	?	0	?	?	?	?	Inf	?	?	?	?	Inf	Inf	Inf	Inf	Inf	560	89	0.0833333	0	?	?	0.0833333	0	?	?	0.00408016	0.000354062	-0.107037	-2.29775	0.00715808	0.000413834	0.388432	-1.89593	0	0	10	0
179	MetaCyc	superpathway of phospholipid biosynthesis I (bacteria)	1	0.666667	0.57735	-0.3849	-2.33333	0.461243	0.461243	?	?	?	0.461243	0.461243	?	?	?	1	1	?	?	?	0.461243	0.461243	?	?	?	2441	344	0.222222	0.0481125	-0.3849	-2.33333	0.248165	0.0705793	-0.3849	-2.33333	0.00434167	0.000931063	-0.380379	-2.33333	0.00745612	0.000934782	-0.351477	-2.33333	1	0.461243	72	2
180	MetaCyc	superpathway of arginine and polyamine biosynthesis	10	2.22222	1.85592	-0.0776788	-1.65341	4.73177	0.473177	0.124275	0.713442	-0.214499	4.73177	0.473177	0.124275	0.713442	-0.214499	1	1.33333	0.48795	0.637588	-1.69333	0.311658	0.585324	0.19958	0.300249	-1.43036	2005	333	0.0244474	0.00795261	-0.569627	-1.81347	0.0269109	0.00977523	-0.587776	-1.81469	0.00422871	0.000375276	0.311352	-0.966324	0.00737062	0.000405709	0.235913	-0.974606	2	0.936953	72	2
181	MetaCyc	GDP-L-colitose biosynthesis	0	0	0	?	?	0	?	?	?	?	0	?	?	?	?	Inf	?	?	?	?	Inf	Inf	Inf	Inf	Inf	510	87	0.166667	0	?	?	0.166667	0	?	?	0.00405156	0.000476087	0.29882	-2.33333	0.00718535	0.000561416	0.317156	-2.33333	0	0	6	0
182	MetaCyc	L-lysine degradation IV	0	0	0	?	?	0	?	?	?	?	0	?	?	?	?	Inf	?	?	?	?	Inf	Inf	Inf	Inf	Inf	754	111	0.0833333	0	?	?	0.0833333	0	?	?	0.00413475	0.000419824	-0.0358396	-2.29464	0.00727302	0.000478271	-0.05825	-2.34535	0	0	10	0
183	MetaCyc	pyoverdine I biosynthesis	10	2.85714	1.9518	-0.752837	-1.60408	6.53096	0.653096	0.130372	-0.589006	-1.33243	6.53096	0.653096	0.130372	-0.589006	-1.33243	1	1	0	?	?	0.428275	0.653096	0.130372	-0.589006	-1.33243	1495	158	0.0464853	0.0154905	-0.752837	-1.60408	0.0498094	0.0177804	-0.747065	-1.606	0.0043412	0.000415945	-0.448133	-1.54116	0.00734876	0.000399701	-0.173251	-1.72714	1	0.813108	8	0
184	MetaCyc	peptidoglycan biosynthesis I (meso-diaminopimelate containing)	1	0.666667	0.57735	-0.3849	-2.33333	0.534631	0.534631	?	?	?	0.534631	0.534631	?	?	?	1	1	?	?	?	0.534631	0.534631	?	?	?	1026	109	0.222222	0.0481125	-0.3849	-2.33333	0.244166	0.067116	-0.3849	-2.33333	0.00417821	0.000653488	0.354575	-2.33333	0.00725469	0.000766667	0.312537	-2.33333	1	0.534631	0	0
185	MetaCyc	superpathway of aromatic compound degradation via 3-oxoadipate	0	0	0	?	?	0	?	?	?	?	0	?	?	?	?	Inf	?	?	?	?	Inf	Inf	Inf	Inf	Inf	842	142	0.05	0	?	?	0.05	0	?	?	0.00404771	0.000352199	-0.233659	-2.16982	0.0072305	0.000472204	-0.209641	-2.15706	0	0	12	0
186	MetaCyc	L-tryptophan degradation XI (mammalian, via kynurenine)	0	0	0	?	?	0	?	?	?	?	0	?	?	?	?	Inf	?	?	?	?	Inf	Inf	Inf	Inf	Inf	250	45	0.0833333	0	?	?	0.0833333	0	?	?	0.00388508	0.000263769	0.50358	-1.89097	0.00696086	0.000348718	0.461142	-1.91259	0	0	0	0
187	MetaCyc	xanthan biosynthesis	2	1.33333	0.57735	0.3849	-2.33333	0.898542	0.449271	0.109844	-3.68e-16	-2.75	0.898542	0.449271	0.109844	-3.68e-16	-2.75	1	1.33333	?	?	?	0.371599	0.599028	0.270766	0.247357	-2.33333	1780	179	0.388889	0.096225	0.3849	-2.33333	0.867248	0.217035	0.318342	-2.33333	0.00465918	0.000239188	0.273826	-2.33333	0.00784492	0.000264681	0.0911358	-2.33333	2	0.898542	6	0
188	MetaCyc	superpathway of linamarin and lotaustralin biosynthesis	1	0.666667	0.57735	-0.3849	-2.33333	0.70929	0.70929	?	?	?	0.70929	0.70929	?	?	?	1	1	?	?	?	0.70929	0.70929	?	?	?	1487	146	0.222222	0.0481125	-0.3849	-2.33333	0.235284	0.0594248	-0.3849	-2.33333	0.00461806	0.00013498	-0.339229	-2.33333	0.00772849	0.000146951	0.140782	-2.33333	1	0.70929	12	0
189	MetaCyc	coumarins biosynthesis (engineered)	0	0	0	?	?	0	?	?	?	?	0	?	?	?	?	Inf	?	?	?	?	Inf	Inf	Inf	Inf	Inf	630	92	0.166667	0	?	?	0.166667	0	?	?	0.00416885	0.00042652	-0.383996	-2.33333	0.00728645	0.000490669	-0.183613	-2.33333	0	0	10	0
190	MetaCyc	4-methyl-proline biosynthesis	1	0.666667	0.57735	-0.3849	-2.33333	0.312497	0.312497	?	?	?	0.312497	0.312497	?	?	?	1	1	?	?	?	0.312497	0.312497	?	?	?	644	113	0.222222	0.0481125	-0.3849	-2.33333	0.256814	0.0780695	-0.3849	-2.33333	0.00418869	0.000445349	-0.371313	-2.33333	0.00735123	0.000521071	-0.349625	-2.33333	1	0.312497	10	0
191	MetaCyc	glucosylglycerate biosynthesis II	0	0	0	?	?	0	?	?	?	?	0	?	?	?	?	Inf	?	?	?	?	Inf	Inf	Inf	Inf	Inf	538	50	0.5	0	?	?	0.5	0	?	?	0.0043598	0.000147762	-4.41e-15	-2.75	0.00760468	1.62e-05	-4.02e-14	-2.75	0	0	4	0
192	MetaCyc	putrescine degradation II	1	0.666667	0.57735	-0.3849	-2.33333	0.534631	0.534631	?	?	?	0.534631	0.534631	?	?	?	1	1	?	?	?	0.534631	0.534631	?	?	?	2106	350	0.222222	0.0481125	-0.3849	-2.33333	0.244166	0.067116	-0.3849	-2.33333	0.00433961	0.000531136	0.24218	-2.33333	0.0075073	0.000575457	0.146168	-2.33333	1	0.534631	72	2
193	MetaCyc	glucosinolate biosynthesis from phenylalanine	0	0	0	?	?	0	?	?	?	?	0	?	?	?	?	Inf	?	?	?	?	Inf	Inf	Inf	Inf	Inf	802	59	0.166667	0	?	?	0.166667	0	?	?	0.00436489	0.000432789	-0.217548	-2.33333	0.00744172	0.000407943	-0.320185	-2.33333	0	0	2	0
194	MetaCyc	putrescine degradation V	0	0	0	?	?	0	?	?	?	?	0	?	?	?	?	Inf	?	?	?	?	Inf	Inf	Inf	Inf	Inf	1183	260	0.5	0	?	?	0.5	0	?	?	0.00395958	0.000342387	-1.91e-15	-2.75	0.00704235	0.000535856	0	-2.75	0	0	72	2
195	MetaCyc	mannosylglucosylglycerate biosynthesis II	1	0.666667	0.57735	-0.3849	-2.33333	0.526943	0.526943	?	?	?	0.526943	0.526943	?	?	?	1	1	?	?	?	0.526943	0.526943	?	?	?	977	128	0.222222	0.0481125	-0.3849	-2.33333	0.244577	0.067472	-0.3849	-2.33333	0.00443559	0.00016777	-0.166055	-2.33333	0.00767665	0.00012518	0.37049	-2.33333	1	0.526943	10	0
196	MetaCyc	superpathway of L-methionine biosynthesis (transsulfuration)	6	1.71429	1.25357	-0.417362	-1.68342	2.45041	0.408401	0.0865415	0.528211	-1.87296	2.45041	0.408401	0.0865415	0.528211	-1.87296	1	1.4	0.516398	0.348569	-2.055	0.336373	0.561657	0.21695	0.34481	-1.6488	1950	307	0.0432689	0.0133453	-0.732145	-1.61142	0.0507847	0.01846	-0.743726	-1.60795	0.00431944	0.000432711	-0.143092	-1.56102	0.00753752	0.000491979	-0.482718	-1.53682	2	0.892508	34	2
197	MetaCyc	superpathway of candicidin biosynthesis	4	2	0.816497	0	-1.875	1.81727	0.454318	0.078591	-0.0149705	-2.33048	1.81727	0.454318	0.078591	-0.0149705	-2.33048	1	1.33333	?	?	?	0.371599	0.600297	0.234366	0.382289	-1.94841	1351	176	0.258333	0.0552771	0.328921	-1.84246	0.568093	0.101904	0.371241	-1.84243	0.00442867	0.000438025	-0.089149	-2.01123	0.00761645	0.000485382	-0.265948	-1.95991	2	0.90623	6	0
198	MetaCyc	superpathway of GDP-mannose-derived O-antigen building blocks biosynthesis	0	0	0	?	?	0	?	?	?	?	0	?	?	?	?	Inf	?	?	?	?	Inf	Inf	Inf	Inf	Inf	642	134	0.0833333	0	?	?	0.0833333	0	?	?	0.00399652	0.000404007	0.63533	-1.75144	0.00717046	0.00045936	0.506647	-1.82341	0	0	10	0
199	MetaCyc	superpathway of purine nucleotides de novo biosynthesis II	7	2.33333	1.36626	-0.493759	-1.19303	3.2738	0.467686	0.0754307	-0.357123	-1.68341	3.2738	0.467686	0.0754307	-0.357123	-1.68341	1	1.3	0.483046	0.745271	-1.57286	0.347609	0.585864	0.20064	0.496399	-1.55282	1519	170	0.080303	0.0238221	-1.15319	-0.390089	0.105547	0.0356062	-1.32163	-0.146674	0.00433426	0.000421133	0.271573	-1.86911	0.00751398	0.000408736	0.0825107	-1.58644	2	0.89855	4	0
200	MetaCyc	D-cycloserine biosynthesis	3	1.2	1.09545	-0.292119	-2.25333	1.35277	0.450924	0.0196405	-0.380361	-2.33333	1.35277	0.450924	0.0196405	-0.380361	-2.33333	1	1	0	?	?	0.428275	0.450924	0.0196405	-0.380361	-2.33333	2122	270	0.07	0.0182574	-0.292119	-2.25333	0.0750367	0.0228555	-0.292062	-2.25331	0.00443732	0.000495419	-0.433322	-1.618	0.00752674	0.000552811	-0.293574	-1.91326	1	0.463255	14	0
201	MetaCyc	streptomycin biosynthesis	3	1.5	1	-0.75	-1.6875	1.50252	0.500841	0.0350342	-0.161991	-2.33333	1.50252	0.500841	0.0350342	-0.161991	-2.33333	1	1	0	?	?	0.463255	0.500841	0.0350342	-0.161991	-2.33333	1176	132	0.145833	0.0416667	-0.75	-1.6875	0.170788	0.0583142	-0.74914	-1.68808	0.00432544	0.000493679	-0.0165912	-1.87708	0.00737554	0.000614328	0.0534815	-2.00247	1	0.53259	0	0
202	MetaCyc	si?pate ester biosynthesis	0	0	0	?	?	0	?	?	?	?	0	?	?	?	?	Inf	?	?	?	?	Inf	Inf	Inf	Inf	Inf	386	22	0.5	0	?	?	0.5	0	?	?	0.00395036	0.000726806	0	-2.75	0.00704995	0.000768331	0	-2.75	0	0	0	0
203	MetaCyc	UDP-N-acetylmuramoyl-pentapeptide biosynthesis II (lysine-containing)	2	1	0.816497	0	-1.875	0.846289	0.423145	0.157666	0	-2.75	0.846289	0.423145	0.157666	0	-2.75	1	1.33333	0.57735	0.3849	-2.33333	0.311658	0.564193	0.268539	0.10875	-2.33333	1271	114	0.133929	0.0355486	-0.517589	-1.79231	0.167349	0.0566417	-0.699885	-1.71886	0.00427521	0.000567744	0.0959229	-2.2656	0.00734926	0.000653933	0.097707	-2.17844	2	0.846289	0	0
204	MetaCyc	L-asparagine degradation III (mammalian)	2	1	0.816497	0	-1.875	0.877016	0.438508	0.0897087	0	-2.75	0.877016	0.438508	0.0897087	0	-2.75	1	1.33333	0.57735	0.3849	-2.33333	0.375074	0.584677	0.260999	0.285143	-2.33333	214	27	0.133929	0.0355486	-0.517589	-1.79231	0.166172	0.0558266	-0.700911	-1.71646	0.00405837	0.000346	0.0569738	-2.13436	0.0072395	0.000441244	-0.0613702	-2.323	2	0.877016	0	0
205	MetaCyc	Entner-Doudoroff pathway II (non-phosphorylative)	0	0	0	?	?	0	?	?	?	?	0	?	?	?	?	Inf	?	?	?	?	Inf	Inf	Inf	Inf	Inf	178	36	0.5	0	?	?	0.5	0	?	?	0.00221775	0.00288156	0	-2.75	0.00389815	0.005258	0	-2.75	0	0	4	0
206	MetaCyc	indole-3-acetate biosynthesis II	0	0	0	?	?	0	?	?	?	?	0	?	?	?	?	Inf	?	?	?	?	Inf	Inf	Inf	Inf	Inf	250	45	0.0833333	0	?	?	0.0833333	0	?	?	0.00388508	0.000263769	0.50358	-1.89097	0.00696086	0.000348718	0.461142	-1.91259	0	0	0	0
207	MetaCyc	superpathway of L-tyrosine biosynthesis	2	0.8	0.83666	0.245876	-1.81796	0.921186	0.460593	0.104706	0	-2.75	0.921186	0.460593	0.104706	0	-2.75	1	1.33333	0.57735	0.3849	-2.33333	0.386555	0.614124	0.276038	0.264095	-2.33333	1034	101	0.0674359	0.0161304	-0.23235	-2.21736	0.0734584	0.0214716	-0.280339	-2.24716	0.00410832	0.000556322	0.434018	-1.85225	0.00720566	0.000568481	0.651688	-1.51483	2	0.921186	0	0
208	MetaCyc	methylaspartate cycle	5	1.25	0.886405	-0.403827	-1.75349	2.298	0.459601	0.17232	0.560385	-1.66756	2.298	0.459601	0.17232	0.560385	-1.66756	1	1.28571	0.48795	0.752837	-1.60408	0.308763	0.57879	0.248196	0.17102	-1.97876	1174	154	0.0234552	0.00472053	-0.100283	-2.1106	0.024406	0.00559444	-0.0873881	-2.12545	0.00403864	0.000457874	0.621037	-0.759201	0.00722759	0.000517273	0.309064	-1.21687	2	0.910128	12	0
209	MetaCyc	mandelate degradation to acetyl-CoA	0	0	0	?	?	0	?	?	?	?	0	?	?	?	?	Inf	?	?	?	?	Inf	Inf	Inf	Inf	Inf	693	113	0.5	0	?	?	0.5	0	?	?	0.00432129	0.000118793	5.48e-15	-2.75	0.00762628	0.000137692	-4.72e-15	-2.75	0	0	12	0
210	MetaCyc	superpathway of L-lysine degradation	2	0.666667	0.816497	0.47629	-1.58333	0.846289	0.423145	0.157666	0	-2.75	0.846289	0.423145	0.157666	0	-2.75	1	1.33333	0.57735	0.3849	-2.33333	0.311658	0.564193	0.268539	0.10875	-2.33333	1558	184	0.040873	0.00830494	0.0257455	-2.27211	0.0428093	0.0103908	0.0045934	-2.29991	0.0041971	0.000511038	0.20808	-1.92958	0.00731274	0.000594524	0.11629	-1.99689	2	0.846289	10	0
211	MetaCyc	superpathway of L-tryptophan biosynthesis	5	1.66667	1.21106	-0.0417032	-1.88085	2.2645	0.452899	0.0726	-0.145433	-1.98428	2.2645	0.452899	0.0726	-0.145433	-1.98428	1	1.6	0.699206	0.561676	-1.07876	0.357582	0.718	0.317023	0.484228	-1.21254	1870	245	0.073557	0.0215628	-0.892958	-0.834981	0.099871	0.0333763	-1.2242	-0.311147	0.00430615	0.000510113	-0.00934414	-1.84112	0.00745698	0.000506206	-0.0564152	-1.81143	3	1.3255	4	0
212	MetaCyc	2-aminoethylphospho?te degradation III	1	0.5	0.57735	0	-2.4375	0.550941	0.550941	?	?	?	0.550941	0.550941	?	?	?	1	1	?	?	?	0.550941	0.550941	?	?	?	2065	250	0.0972222	0.0160375	9.75e-16	-2.4375	0.10014	0.0194064	8.11e-16	-2.4375	0.0044368	0.000550771	-0.441025	-1.91355	0.00758297	0.000581819	-0.51318	-1.79383	1	0.550941	14	0
213	MetaCyc	peptidoglycan biosynthesis IV (Enterococcus faecium)	2	1	0.816497	0	-1.875	0.846289	0.423145	0.157666	0	-2.75	0.846289	0.423145	0.157666	0	-2.75	1	1.33333	0.57735	0.3849	-2.33333	0.311658	0.564193	0.268539	0.10875	-2.33333	1271	114	0.133929	0.0355486	-0.517589	-1.79231	0.167349	0.0566417	-0.699885	-1.71886	0.00427521	0.000567744	0.0959229	-2.2656	0.00734926	0.000653933	0.097707	-2.17844	2	0.846289	0	0
214	MetaCyc	superpathway of pyrimidine ribonucleosides degradation	1	0.666667	0.57735	-0.3849	-2.33333	0.650365	0.650365	?	?	?	0.650365	0.650365	?	?	?	1	1	?	?	?	0.650365	0.650365	?	?	?	1723	153	0.222222	0.0481125	-0.3849	-2.33333	0.238186	0.0619373	-0.3849	-2.33333	0.00451649	0.000668288	-0.382662	-2.33333	0.00762944	0.000612577	-0.285841	-2.33333	1	0.650365	6	0
215	MetaCyc	superpathway of polyamine biosynthesis I	1	0.666667	0.57735	-0.3849	-2.33333	0.746682	0.746682	?	?	?	0.746682	0.746682	?	?	?	1	1	?	?	?	0.746682	0.746682	?	?	?	1434	282	0.222222	0.0481125	-0.3849	-2.33333	0.233491	0.0578714	-0.3849	-2.33333	0.00437191	0.000183454	0.128995	-2.33333	0.00740915	0.000230128	-0.052487	-2.33333	1	0.746682	72	2
216	MetaCyc	mannosylglycerate biosynthesis II	0	0	0	?	?	0	?	?	?	?	0	?	?	?	?	Inf	?	?	?	?	Inf	Inf	Inf	Inf	Inf	654	115	0.5	0	?	?	0.5	0	?	?	0.00442124	0.000234644	2.75e-15	-2.75	0.00771836	0.000144585	-4.48e-15	-2.75	0	0	10	0
217	MetaCyc	superpathway of ornithine degradation	1	0.5	0.57735	0	-2.4375	0.534631	0.534631	?	?	?	0.534631	0.534631	?	?	?	1	1	?	?	?	0.534631	0.534631	?	?	?	2043	348	0.0972222	0.0160375	9.75e-16	-2.4375	0.100252	0.0195354	0	-2.4375	0.00417383	0.000545903	0.430462	-1.90818	0.00731941	0.000601639	0.341745	-1.9943	1	0.534631	72	2
218	MetaCyc	superpathway of anaerobic energy metabolism (invertebrates)	4	1	0.92582	0	-1.97917	1.73594	0.433985	0.0982677	0.0350261	-2.39594	1.73594	0.433985	0.0982677	0.0350261	-2.39594	1	1	0	?	?	0.347609	0.433985	0.0982677	0.0350261	-2.39594	1210	148	0.020727	0.00276244	0.10015	-1.98172	0.0210305	0.00305335	0.0994163	-1.98119	0.00402394	0.000474488	0.607101	-0.959288	0.00718216	0.000568604	0.343096	-1.56804	1	0.534631	10	0
219	MetaCyc	L-tyrosine degradation I	0	0	0	?	?	0	?	?	?	?	0	?	?	?	?	Inf	?	?	?	?	Inf	Inf	Inf	Inf	Inf	246	21	0.0833333	0	?	?	0.0833333	0	?	?	0.00398233	0.000316068	0.452497	-1.81891	0.00706669	0.000264285	0.00842326	-2.02209	0	0	0	0
220	MetaCyc	cardiolipin biosynthesis I	0	0	0	?	?	0	?	?	?	?	0	?	?	?	?	Inf	?	?	?	?	Inf	Inf	Inf	Inf	Inf	1739	245	0.5	0	?	?	0.5	0	?	?	0.00409704	0.00117248	2.89e-16	-2.75	0.0072541	0.00122587	0	-2.75	0	0	72	2
221	MetaCyc	carnosine biosynthesis	1	1	0	?	?	0.650365	0.650365	?	?	?	0.650365	0.650365	?	?	?	1	1	?	?	?	0.650365	0.650365	?	?	?	1776	154	1	0	?	?	1.5376	0	?	?	0.00490208	3.4e-05	0	-2.75	0.00797258	0.000209794	6.21e-15	-2.75	1	0.650365	2	0
222	MetaCyc	L-phenylalanine degradation III	0	0	0	?	?	0	?	?	?	?	0	?	?	?	?	Inf	?	?	?	?	Inf	Inf	Inf	Inf	Inf	462	47	0.0833333	0	?	?	0.0833333	0	?	?	0.00400608	0.000497606	0.675397	-1.74413	0.00703778	0.000494459	0.59887	-1.80171	0	0	2	0
223	MetaCyc	superpathway of purine nucleotides de novo biosynthesis I	7	2.33333	1.36626	-0.493759	-1.19303	3.2738	0.467686	0.0754307	-0.357123	-1.68341	3.2738	0.467686	0.0754307	-0.357123	-1.68341	1	1.3	0.483046	0.745271	-1.57286	0.347609	0.585864	0.20064	0.496399	-1.55282	1519	170	0.080303	0.0238221	-1.15319	-0.390089	0.105547	0.0356062	-1.32163	-0.146674	0.00433426	0.000421133	0.271573	-1.86911	0.00751398	0.000408736	0.0825107	-1.58644	2	0.89855	4	0
224	MetaCyc	superpathway of mycolyl-arabinogalactan-peptidoglycan complex biosynthesis	5	2	0.707107	0	-1.4	2.24384	0.448768	0.0881845	-0.441411	-1.76993	2.24384	0.448768	0.0881845	-0.441411	-1.76993	1	1.7	?	?	?	0.317013	0.735498	0.357195	0.557368	-1.25623	1769	262	0.152698	0.0329991	0.193289	-1.64155	0.354491	0.0807425	0.149543	-1.83725	0.00445663	0.000387887	-0.250537	-1.65	0.00765203	0.000428624	-0.49039	-1.49242	3	1.3328	6	0
225	MetaCyc	superpathway of ergotamine biosynthesis	0	0	0	?	?	0	?	?	?	?	0	?	?	?	?	Inf	?	?	?	?	Inf	Inf	Inf	Inf	Inf	615	80	0.166667	0	?	?	0.166667	0	?	?	0.00423738	0.000511168	-0.0350591	-2.33333	0.00728673	0.000561281	-0.258916	-2.33333	0	0	2	0
226	MetaCyc	camalexin biosynthesis	1	0.666667	0.57735	-0.3849	-2.33333	0.335376	0.335376	?	?	?	0.335376	0.335376	?	?	?	1	1	?	?	?	0.335376	0.335376	?	?	?	804	79	0.222222	0.0481125	-0.3849	-2.33333	0.255433	0.076874	-0.3849	-2.33333	0.00429523	0.000425549	0.0929741	-2.33333	0.00738526	0.000379408	-0.152413	-2.33333	1	0.335376	4	0
227	MetaCyc	L-alanine fermentation to propanoate and acetate	1	0.5	0.57735	0	-2.4375	0.534631	0.534631	?	?	?	0.534631	0.534631	?	?	?	1	1	?	?	?	0.534631	0.534631	?	?	?	983	110	0.0972222	0.0160375	9.75e-16	-2.4375	0.100252	0.0195354	0	-2.4375	0.00405277	0.000589604	0.696318	-1.72753	0.00712996	0.000673859	0.666553	-1.74894	1	0.534631	0	0
228	MetaCyc	L-methionine degradation III	1	1	0	?	?	0.558501	0.558501	?	?	?	0.558501	0.558501	?	?	?	1	1	?	?	?	0.558501	0.558501	?	?	?	744	107	1	0	?	?	1.79051	0	?	?	0.00469525	6.23e-05	0	-2.75	0.00776571	1.91e-05	0	-2.75	1	0.558501	6	2
229	MetaCyc	superpathway of polyamine biosynthesis III	3	1.2	1.09545	-0.292119	-2.25333	1.38418	0.461394	0.0998869	-0.339044	-2.33333	1.38418	0.461394	0.0998869	-0.339044	-2.33333	1	1	0	?	?	0.347609	0.461394	0.0998869	-0.339044	-2.33333	1971	332	0.07	0.0182574	-0.292119	-2.25333	0.0749341	0.0227692	-0.290661	-2.25265	0.0041794	0.00047293	0.501409	-1.47363	0.00736668	0.000531646	0.199709	-1.7817	1	0.534631	72	2
230	MetaCyc	peptidoglycan biosynthesis V (beta;-lactam resistance)	2	1	0.816497	0	-1.875	0.846289	0.423145	0.157666	0	-2.75	0.846289	0.423145	0.157666	0	-2.75	1	1.33333	0.57735	0.3849	-2.33333	0.311658	0.564193	0.268539	0.10875	-2.33333	1271	114	0.133929	0.0355486	-0.517589	-1.79231	0.167349	0.0566417	-0.699885	-1.71886	0.00427521	0.000567744	0.0959229	-2.2656	0.00734926	0.000653933	0.097707	-2.17844	2	0.846289	0	0
231	MetaCyc	pyruvate fermentation to opines	3	1.5	1	-0.75	-1.6875	2.05133	0.683778	0.0418232	-0.381974	-2.33333	2.05133	0.683778	0.0418232	-0.381974	-2.33333	1	1	0	?	?	0.635525	0.683778	0.0418232	-0.381974	-2.33333	1277	103	0.145833	0.0416667	-0.75	-1.6875	0.160567	0.0515029	-0.748825	-1.6883	0.00442067	0.000519788	-0.391762	-1.97728	0.00734811	0.000539466	-0.257934	-2.13313	1	0.709624	6	0
232	MetaCyc	superpathway of aromatic compound degradation via 2-oxopent-4-enoate	0	0	0	?	?	0	?	?	?	?	0	?	?	?	?	Inf	?	?	?	?	Inf	Inf	Inf	Inf	Inf	469	73	0.0833333	0	?	?	0.0833333	0	?	?	0.00395832	0.00033484	-0.0246369	-2.40701	0.00710722	0.000442689	-0.0154201	-2.39313	0	0	2	0
233	MetaCyc	peptidoglycan biosynthesis II (staphylococci)	2	1	0.816497	0	-1.875	0.846289	0.423145	0.157666	0	-2.75	0.846289	0.423145	0.157666	0	-2.75	1	1.33333	0.57735	0.3849	-2.33333	0.311658	0.564193	0.268539	0.10875	-2.33333	1271	114	0.133929	0.0355486	-0.517589	-1.79231	0.167349	0.0566417	-0.699885	-1.71886	0.00427521	0.000567744	0.0959229	-2.2656	0.00734926	0.000653933	0.097707	-2.17844	2	0.846289	0	0
234	MetaCyc	superpathway of glycol metabolism and degradation	0	0	0	?	?	0	?	?	?	?	0	?	?	?	?	Inf	?	?	?	?	Inf	Inf	Inf	Inf	Inf	200	42	0.5	0	?	?	0.5	0	?	?	0.00384587	0.000579045	0	-2.75	0.00706139	0.000784507	-8.3e-16	-2.75	0	0	4	0
235	MetaCyc	TCA cycle VI (obligate autotrophs)	7	1.55556	1.13039	-0.121562	-1.58965	3.14756	0.449651	0.148559	0.73933	-1.05501	3.14756	0.449651	0.148559	0.73933	-1.05501	1	1.36364	0.504525	0.49142	-1.90791	0.308763	0.58499	0.224309	0.0935329	-1.81709	1115	142	0.0199152	0.00493703	-0.220885	-2.1009	0.0210498	0.00593358	-0.21822	-2.11546	0.00405676	0.000431736	0.552507	-0.580093	0.00726405	0.000496074	0.147236	-1.17705	2	0.910128	12	0
236	MetaCyc	superpathway of L-phenylalanine biosynthesis	2	0.8	0.83666	0.245876	-1.81796	0.981467	0.490734	0.0620807	0	-2.75	0.981467	0.490734	0.0620807	0	-2.75	1	1.33333	0.57735	0.3849	-2.33333	0.446836	0.654311	0.286706	0.344695	-2.33333	1307	142	0.0674359	0.0161304	-0.23235	-2.21736	0.0730799	0.0211302	-0.279218	-2.24641	0.00417123	0.000615675	0.262069	-2.18547	0.00728012	0.000619138	0.347224	-2.06088	2	0.981467	2	0
237	MetaCyc	achromobactin biosynthesis	1	0.666667	0.57735	-0.3849	-2.33333	0.321624	0.321624	?	?	?	0.321624	0.321624	?	?	?	1	1	?	?	?	0.321624	0.321624	?	?	?	741	88	0.222222	0.0481125	-0.3849	-2.33333	0.256261	0.0775906	-0.3849	-2.33333	0.00420754	0.000582733	0.154437	-2.33333	0.00732728	0.000553212	-0.0695294	-2.33333	1	0.321624	6	0
238	MetaCyc	superpathway of L-lysine, L-threonine and L-methionine biosynthesis I	11	2.44444	1.66667	-0.202074	-1.26797	5.11265	0.464786	0.155667	0.634532	-1.25955	5.11265	0.464786	0.155667	0.634532	-1.25955	1	1.47619	0.511766	0.0886175	-2.08472	0.311658	0.624372	0.221833	0.00434741	-1.4217	2517	336	0.0320866	0.0104008	-1.07034	-0.844207	0.0388816	0.0142236	-1.09656	-0.820953	0.00438371	0.000396419	-0.489484	-1.16342	0.00756169	0.000428808	-0.71371	-0.883135	2	1.00591	38	2
239	MetaCyc	glycerol degradation to butanol	0	0	0	?	?	0	?	?	?	?	0	?	?	?	?	Inf	?	?	?	?	Inf	Inf	Inf	Inf	Inf	1739	245	0.5	0	?	?	0.5	0	?	?	0.00409704	0.00117248	2.89e-16	-2.75	0.0072541	0.00122587	0	-2.75	0	0	72	2
240	MetaCyc	mannosylglucosylglycerate biosynthesis I	2	1.33333	0.57735	0.3849	-2.33333	0.898542	0.449271	0.109844	-3.68e-16	-2.75	0.898542	0.449271	0.109844	-3.68e-16	-2.75	1	1.33333	?	?	?	0.371599	0.599028	0.270766	0.247357	-2.33333	1780	179	0.388889	0.096225	0.3849	-2.33333	0.867248	0.217035	0.318342	-2.33333	0.00465918	0.000239188	0.273826	-2.33333	0.00784492	0.000264681	0.0911358	-2.33333	2	0.898542	6	0
241	MetaCyc	superpathway of chorismate metabolism	12	2.66667	1.87083	-0.181002	-1.51247	5.83929	0.486607	0.102048	0.0795697	-1.57919	5.83929	0.486607	0.102048	0.0795697	-1.57919	1	1.42857	0.507093	0.268303	-2.01738	0.345688	0.685821	0.26769	0.460147	-1.09646	2044	264	0.0324158	0.0106217	-1.05294	-0.863568	0.0382943	0.0139068	-1.08935	-0.829054	0.0042975	0.000487163	-0.119999	-1.70144	0.00740331	0.000479598	-0.0662366	-1.58938	2	1.23704	6	0
242	MetaCyc	aspartate superpathway	15	3	1.94365	-0.245142	-1.16419	6.82601	0.455067	0.134991	0.893927	-0.501229	6.82601	0.455067	0.134991	0.893927	-0.501229	1	1.46429	0.507875	0.135619	-2.05108	0.311658	0.612638	0.211473	0.0601561	-1.42988	2424	341	0.028711	0.00936183	-1.22118	-0.437424	0.0351787	0.0127196	-1.26286	-0.388944	0.00437638	0.000374467	-0.470485	-0.962852	0.00755998	0.000404321	-0.754845	-0.602492	2	1.00591	38	2
243	MetaCyc	linamarin biosynthesis	0	0	0	?	?	0	?	?	?	?	0	?	?	?	?	Inf	?	?	?	?	Inf	Inf	Inf	Inf	Inf	1103	126	0.5	0	?	?	0.5	0	?	?	0.00456859	0.000147511	4.4e-15	-2.75	0.00773905	0.000206203	0	-2.75	0	0	8	0
244	MetaCyc	L-homoserine and L-methionine biosynthesis	4	1.6	0.894427	-1.07331	-0.92	1.41383	0.353459	0.0151498	0.0897172	-2.03021	1.41383	0.353459	0.0151498	0.0897172	-2.03021	1	1.33333	0.516398	0.537914	-1.95833	0.336373	0.468928	0.179304	0.52855	-1.95597	2201	330	0.0988889	0.0273297	-1.07331	-0.92	0.134868	0.0474433	-1.07323	-0.920095	0.00453371	0.000272465	0.229385	-1.68155	0.00780544	0.000206788	0.347037	-1.48593	2	0.705486	34	2
245	MetaCyc	blasticidin S biosynthesis	3	2	0	?	?	1.37401	0.458003	0.019941	-0.245081	-2.33333	1.37401	0.458003	0.019941	-0.245081	-2.33333	1	1	?	?	?	0.435962	0.458003	0.019941	-0.245081	-2.33333	1393	180	0.5	0	?	?	1.09204	0.0235877	-0.236279	-2.33333	0.00458608	0.000302277	0.298526	-2.33333	0.0076228	0.000475722	0.100939	-2.33333	1	0.474793	0	0
246	MetaCyc	dehydrophos biosynthesis	1	0.5	0.57735	0	-2.4375	0.534631	0.534631	?	?	?	0.534631	0.534631	?	?	?	1	1	?	?	?	0.534631	0.534631	?	?	?	1381	189	0.0972222	0.0160375	9.75e-16	-2.4375	0.100252	0.0195354	0	-2.4375	0.00422473	0.000558708	0.213538	-2.11276	0.00739501	0.000636679	0.0824995	-2.26045	1	0.534631	10	0
247	MetaCyc	L-lysine degradation X	0	0	0	?	?	0	?	?	?	?	0	?	?	?	?	Inf	?	?	?	?	Inf	Inf	Inf	Inf	Inf	754	111	0.0833333	0	?	?	0.0833333	0	?	?	0.00413475	0.000419824	-0.0358396	-2.29464	0.00727302	0.000478271	-0.05825	-2.34535	0	0	10	0
248	MetaCyc	saframycin A biosynthesis	1	0.666667	0.57735	-0.3849	-2.33333	0.661421	0.661421	?	?	?	0.661421	0.661421	?	?	?	1	1	?	?	?	0.661421	0.661421	?	?	?	844	71	0.222222	0.0481125	-0.3849	-2.33333	0.237634	0.0614597	-0.3849	-2.33333	0.00429386	0.00052336	-0.234493	-2.33333	0.00725831	0.000544336	-0.212286	-2.33333	1	0.661421	4	0
249	MetaCyc	formaldehyde assimilation I (serine pathway)	4	1.6	1.14018	-0.194302	-1.7484	1.34862	0.337154	0.461384	-0.666198	-1.73937	2.03242	0.508105	0.142165	0.0276327	-2.01404	1	1.33333	0.516398	0.537914	-1.95833	0.341903	0.642634	0.245509	0.271256	-1.60867	2549	296	0.0994444	0.0290274	-0.826005	-1.18571	0.125703	0.0428129	-1.01107	-0.989926	0.00443762	0.000616433	-0.687151	-1.48323	0.00756708	0.000621808	-0.825894	-1.17159	2	1.02024	12	0
250	MetaCyc	clavulanate biosynthesis	1	0.5	0.57735	0	-2.4375	0.463255	0.463255	?	?	?	0.463255	0.463255	?	?	?	1	1	?	?	?	0.463255	0.463255	?	?	?	1498	188	0.0972222	0.0160375	9.75e-16	-2.4375	0.100746	0.0201059	0	-2.4375	0.00433892	0.000512547	-0.163325	-1.87167	0.00744338	0.000600954	-0.0135927	-2.14549	1	0.463255	10	0
251	MetaCyc	bacilysin biosynthesis	1	0.666667	0.57735	-0.3849	-2.33333	0.446836	0.446836	?	?	?	0.446836	0.446836	?	?	?	1	1	?	?	?	0.446836	0.446836	?	?	?	1517	152	0.222222	0.0481125	-0.3849	-2.33333	0.24897	0.0712765	-0.3849	-2.33333	0.00446097	0.000650627	-0.349525	-2.33333	0.0075122	0.000757808	-0.284962	-2.33333	1	0.446836	2	0
252	MetaCyc	peptidoglycan biosynthesis III (mycobacteria)	1	0.666667	0.57735	-0.3849	-2.33333	0.534631	0.534631	?	?	?	0.534631	0.534631	?	?	?	1	1	?	?	?	0.534631	0.534631	?	?	?	1026	109	0.222222	0.0481125	-0.3849	-2.33333	0.244166	0.067116	-0.3849	-2.33333	0.00417821	0.000653488	0.354575	-2.33333	0.00725469	0.000766667	0.312537	-2.33333	1	0.534631	0	0
253	MetaCyc	superpathway of S-adenosyl-L-methionine biosynthesis	4	1.6	0.894427	-1.07331	-0.92	1.41383	0.353459	0.0151498	0.0897172	-2.03021	1.41383	0.353459	0.0151498	0.0897172	-2.03021	1	1.33333	0.516398	0.537914	-1.95833	0.336373	0.468928	0.179304	0.52855	-1.95597	2201	330	0.0988889	0.0273297	-1.07331	-0.92	0.134868	0.0474433	-1.07323	-0.920095	0.00453371	0.000272465	0.229385	-1.68155	0.00780544	0.000206788	0.347037	-1.48593	2	0.705486	34	2
254	MetaCyc	homoglutathione biosynthesis	2	1	0.816497	0	-1.875	1.185	0.592498	0.0818362	-1.01e-15	-2.75	1.185	0.592498	0.0818362	-1.01e-15	-2.75	1	1.33333	0.57735	0.3849	-2.33333	0.534631	0.789998	0.346939	0.337277	-2.33333	2131	272	0.133929	0.0355486	-0.517589	-1.79231	0.155601	0.0490911	-0.664889	-1.73436	0.00454488	0.000478713	-0.426913	-1.97078	0.00769314	0.000494323	-0.577238	-1.77144	2	1.185	30	2
255	Random pathway	glucose_6_phosphate * L-arginine	0	0	0	NA	NA	0	NA	NA	NA	NA	0	NA	NA	NA	NA	Inf	NA	NA	NA	NA	Inf	Inf	Inf	Inf	Inf	415	39	0.5	0	NA	NA	0.5	0	NA	NA	0.00426596	0.000115772	0	-2.75	0.00728423	0.000157017	4.15e-15	-2.75	0	0	0	0
256	Random pathway	L-threonine * galactose	0	0	0	NA	NA	0	NA	NA	NA	NA	0	NA	NA	NA	NA	Inf	NA	NA	NA	NA	Inf	Inf	Inf	Inf	Inf	903	112	0.5	0	NA	NA	0.5	0	NA	NA	0.00457783	0.000103703	6.27e-15	-2.75	0.00771376	7.66e-05	8.5e-15	-2.75	0	0	10	0
257	Random pathway	glycine * L-cysteine	0	0	0	NA	NA	0	NA	NA	NA	NA	0	NA	NA	NA	NA	Inf	NA	NA	NA	NA	Inf	Inf	Inf	Inf	Inf	1192	185	0.5	0	NA	NA	0.5	0	NA	NA	0.00461182	0.000180335	3.62e-15	-2.75	0.00778961	8.21e-05	0	-2.75	0	0	32	2
258	Random pathway	L-leucine * L-valine	1	1	0	NA	NA	0.725981	0.725981	NA	NA	NA	0.725981	0.725981	NA	NA	NA	1	1	NA	NA	NA	0.725981	0.725981	NA	NA	NA	1103	195	1	0	NA	NA	1.37745	0	NA	NA	0.0045786	0.000133355	0	-2.75	0.00772957	0.000219614	0	-2.75	1	0.725981	8	0
259	Random pathway	L-glutamine * saccharate	0	0	0	NA	NA	0	NA	NA	NA	NA	0	NA	NA	NA	NA	Inf	NA	NA	NA	NA	Inf	Inf	Inf	Inf	Inf	299	95	0.5	0	NA	NA	0.5	0	NA	NA	0.00421279	0.00013797	0	-2.75	0.00744316	0.000143439	4.52e-15	-2.75	0	0	6	2
260	Random pathway	saccharate * sucrose * glycine	0	0	0	NA	NA	0	NA	NA	NA	NA	0	NA	NA	NA	NA	Inf	NA	NA	NA	NA	Inf	Inf	Inf	Inf	Inf	1209	143	0.166667	0	NA	NA	0.166667	0	NA	NA	0.00445302	0.000315224	-0.158963	-2.33333	0.00756402	0.000200594	-0.252706	-2.33333	0	0	10	2
261	Random pathway	L-asparagine * D-glycerate * L-aspartate	1	0.666667	0.57735	-0.3849	-2.33333	0.375074	0.375074	NA	NA	NA	0.375074	0.375074	NA	NA	NA	1	1	NA	NA	NA	0.375074	0.375074	NA	NA	NA	376	61	0.222222	0.0481125	-0.3849	-2.33333	0.253082	0.0748379	-0.3849	-2.33333	0.0043071	0.000138748	0.321202	-2.33333	0.00761289	5.56e-05	-0.0580026	-2.33333	1	0.375074	4	0
262	Random pathway	dehydroascorbate (bicyclic form) * 2-oxoglutarate * L-methionine	0	0	0	NA	NA	0	NA	NA	NA	NA	0	NA	NA	NA	NA	Inf	NA	NA	NA	NA	Inf	Inf	Inf	Inf	Inf	1138	139	0.166667	0	NA	NA	0.166667	0	NA	NA	0.00406787	0.000514903	0.320923	-2.33333	0.00724128	0.000513725	0.100935	-2.33333	0	0	4	2
263	Random pathway	UDP-alpha;-D-galacturonate * L-tryptophan * L-asparagine	1	0.666667	0.57735	-0.3849	-2.33333	0.561574	0.561574	NA	NA	NA	0.561574	0.561574	NA	NA	NA	1	1	NA	NA	NA	0.561574	0.561574	NA	NA	NA	374	77	0.222222	0.0481125	-0.3849	-2.33333	0.242739	0.0658803	-0.3849	-2.33333	0.00423456	0.000240783	-0.0855896	-2.33333	0.00744953	0.000214811	0.0232535	-2.33333	1	0.561574	0	0
264	Random pathway	L-aspartate * putrescine * citrate	0	0	0	NA	NA	0	NA	NA	NA	NA	0	NA	NA	NA	NA	Inf	NA	NA	NA	NA	Inf	Inf	Inf	Inf	Inf	1242	264	0.166667	0	NA	NA	0.166667	0	NA	NA	0.00417286	4.99e-05	-0.3849	-2.33333	0.00744765	9.76e-05	0.250563	-2.33333	0	0	72	2
265	Random pathway	L-tryptophan * L-cysteine * threonate * L-glutamine	2	1	0	NA	NA	-0.0289605	-0.0144803	0.526175	0	-2.75	0.744124	0.372062	0.0204782	2.02e-15	-2.75	1	1	0	NA	NA	0.357582	0.372062	0.0204782	0	-2.75	980	235	0.111111	0	NA	NA	0.119445	0.000238551	0	-2.4375	0.00433545	0.000101834	0.635568	-1.75355	0.00762578	0.000173522	0.215496	-2.02105	1	0.386542	28	2
266	Random pathway	gaba * D-threo-isocitrate * L-glutamine * benzoate	2	1	0.816497	0	-1.875	0.666626	0.333313	0.010058	0	-2.75	0.666626	0.333313	0.010058	0	-2.75	1	1.33333	0.57735	0.3849	-2.33333	0.326201	0.444418	0.19257	0.382539	-2.33333	1627	188	0.133929	0.0355486	-0.517589	-1.79231	0.174407	0.0610883	-0.722045	-1.70415	0.00435492	0.000431404	0.399039	-1.83592	0.00761108	0.000392241	0.405738	-1.82557	2	0.666626	34	0
267	Random pathway	L-aspartate * uracil * beta;-alanine * sucrose	1	0.5	0.57735	0	-2.4375	0.381689	0.381689	NA	NA	NA	0.381689	0.381689	NA	NA	NA	1	1	NA	NA	NA	0.381689	0.381689	NA	NA	NA	984	62	0.0972222	0.0160375	9.75e-16	-2.4375	0.101321	0.0207698	7.09e-16	-2.4375	0.00433239	0.000479272	-0.0840231	-2.01159	0.00748548	0.000379293	-0.540277	-1.79185	1	0.381689	6	0
268	Random pathway	D-threo-isocitrate * sucrose * L-tyrosine * fructose	1	0.5	0.57735	0	-2.4375	0.534829	0.534829	NA	NA	NA	0.534829	0.534829	NA	NA	NA	1	1	NA	NA	NA	0.534829	0.534829	NA	NA	NA	1058	99	0.0972222	0.0160375	9.75e-16	-2.4375	0.10025	0.0195339	0	-2.4375	0.00433884	0.000280708	-0.711212	-1.71649	0.00749102	0.00023823	-0.0522874	-2.18638	1	0.534829	0	0
269	Random pathway	L-tryptophan * inositol * L-leucine * fructose	1	0.5	0.57735	0	-2.4375	-0.36486	-0.36486	NA	NA	NA	0.36486	0.36486	NA	NA	NA	1	1	NA	NA	NA	0.36486	0.36486	NA	NA	NA	935	170	0.0972222	0.0160375	9.75e-16	-2.4375	0.101441	0.0209084	7.41e-16	-2.4375	0.00420709	0.000430343	-0.608294	-1.80279	0.00742652	0.000348287	-0.47024	-1.84658	1	0.36486	63	2
270	Random pathway	L-glutamate * L-phenylalanine * alpha;-tocopherol * L-threonine * erythritol	1	0.4	0.547723	0.292119	-2.25333	0.614542	0.614542	NA	NA	NA	0.614542	0.614542	NA	NA	NA	1	1	NA	NA	NA	0.614542	0.614542	NA	NA	NA	1277	155	0.055	0.00684653	0.292119	-2.25333	0.0556171	0.00769159	0.292119	-2.25333	0.00430172	0.000432102	-0.162376	-2.1826	0.00742901	0.000404972	-0.27276	-2.24431	1	0.614542	6	0
271	Random pathway	glycerol * succinate * fumarate * threonate * uracil	2	0.8	0.83666	0.245876	-1.81796	0.766221	0.383111	0.0443373	0	-2.75	0.766221	0.383111	0.0443373	0	-2.75	1	1.33333	0.57735	0.3849	-2.33333	0.351759	0.510814	0.2234	0.35107	-2.33333	1069	228	0.0674359	0.0161304	-0.23235	-2.21736	0.0744535	0.0223616	-0.284434	-2.24929	0.00392949	0.000455319	-0.297537	-1.78485	0.00717436	0.000551641	-0.25634	-1.84185	2	0.766221	72	2
272	Random pathway	L-serine * L-alanine * saccharate * glucose_6_phosphate * alpha;,alpha;-trehalose	1	0.4	0.547723	0.292119	-2.25333	0.364189	0.364189	NA	NA	NA	0.364189	0.364189	NA	NA	NA	1	1	NA	NA	NA	0.364189	0.364189	NA	NA	NA	1687	275	0.055	0.00684653	0.292119	-2.25333	0.0560346	0.00826317	0.292119	-2.25333	0.00429978	0.000445	-0.0273519	-1.92311	0.00742151	0.000488658	-0.470924	-1.59671	1	0.364189	10	2
273	Random pathway	2-oxoglutarate * D-threo-isocitrate * UDP-alpha;-D-galacturonate * L-arginine * maltose	1	0.4	0.547723	0.292119	-2.25333	-0.311442	-0.311442	NA	NA	NA	0.311442	0.311442	NA	NA	NA	1	1	NA	NA	NA	0.311442	0.311442	NA	NA	NA	794	150	0.055	0.00684653	0.292119	-2.25333	0.0561243	0.00838598	0.292119	-2.25333	0.00411191	0.000376122	0.226823	-1.87604	0.00723651	0.000371679	0.261604	-1.3865	1	0.311442	6	0
274	Random pathway	L-glutamine * shikimate * GDP-beta;-L-fucose * L-glutamate * alpha;,alpha;-trehalose	1	0.4	0.547723	0.292119	-2.25333	0.404364	0.404364	NA	NA	NA	0.404364	0.404364	NA	NA	NA	1	1	NA	NA	NA	0.404364	0.404364	NA	NA	NA	772	164	0.055	0.00684653	0.292119	-2.25333	0.0559667	0.0081702	0.292119	-2.25333	0.00406143	0.000413441	0.337437	-1.86839	0.00725781	0.000430441	0.258803	-1.94767	1	0.404364	4	0
275	Random pathway	L-tyrosine * succinate * L-isoleucine * L-methionine * L-threonine * beta;-alanine	10	3.33333	1.63299	-1.36083	-0.0833333	5.93186	0.593186	0.0615109	0.477397	-0.967649	5.93186	0.593186	0.0615109	0.477397	-0.967649	1	1	0	NA	NA	0.508164	0.593186	0.0615109	0.477397	-0.967649	2282	252	0.0888889	0.0272166	-1.36083	-0.0833333	0.105103	0.0351955	-1.35466	-0.0936148	0.00462124	0.000180078	0.00614933	-1.71626	0.00767899	0.00015732	-0.966211	-0.673774	1	0.713965	24	2
276	Random pathway	threonate * L-asparagine * sucrose * glycerate_3_Phosphate * L-lysine * 2-oxoglutarate	2	0.666667	0.816497	0.47629	-1.58333	0.251746	0.125873	0.648835	0	-2.75	0.917591	0.458796	0.178011	0	-2.75	1	1.33333	0.57735	0.3849	-2.33333	0.332923	0.611728	0.293272	0.0914798	-2.33333	1071	118	0.040873	0.00830494	0.0257455	-2.27211	0.0426806	0.0102518	0.00551337	-2.29879	0.0042176	0.000383541	-0.439225	-1.91576	0.00740993	0.000384114	-0.736907	-1.44307	2	0.917591	0	0
277	Random pathway	alpha;,alpha;-trehalose * putrescine * 2-oxoglutarate * D-gluconate * maltose * threonate	2	0.666667	0.816497	0.47629	-1.58333	0.281185	0.140593	0.707104	0	-2.75	0.999997	0.499998	0.198828	2.21e-16	-2.75	1	1.33333	0.57735	0.3849	-2.33333	0.359406	0.666664	0.32109	0.0806671	-2.33333	2416	489	0.040873	0.00830494	0.0257455	-2.27211	0.0425335	0.010093	0.00666248	-2.29738	0.00360516	0.00171503	-1.23636	-0.298074	0.00627835	0.00301407	-1.3094	-0.173154	2	0.999997	72	2
278	Random pathway	L-leucine * inositol * L-serine * (S)-malate * L-cysteine * citrate	5	1.66667	1.21106	-0.0417032	-1.88085	1.83395	0.36679	0.0811304	0.814857	-1.3034	1.83395	0.36679	0.0811304	0.814857	-1.3034	1	1.6	0.699206	0.561676	-1.07876	0.314227	0.569912	0.243253	0.373516	-1.34707	1199	216	0.073557	0.0215628	-0.892958	-0.834981	0.106484	0.0363993	-1.2676	-0.233425	0.0041559	0.0005509	-0.180353	-1.9041	0.0073489	0.000536454	-0.428917	-1.66313	3	1.01561	39	0
279	Random pathway	L-phenylalanine * GDP-beta;-L-fucose * glycine * phosphate * saccharate * L-alanine	3	1	1.09545	0	-2.30556	1.51166	0.503887	0.0527677	-0.182674	-2.33333	1.51166	0.503887	0.0527677	-0.182674	-2.33333	1	1	0	NA	NA	0.446836	0.503887	0.0527677	-0.182674	-2.33333	2362	310	0.0416667	0.00912871	-9.74e-16	-2.30556	0.0429718	0.0105588	0.000174149	-2.30534	0.00434482	0.000521353	-0.0883159	-2.12071	0.00745595	0.000520775	-0.22918	-1.60526	1	0.550941	16	2
280	Random pathway	glycerate_3_Phosphate * L-isoleucine * L-leucine * shikimate * uracil * inositol * GDP-alpha;-D-mannose	3	0.857143	0.377964	-1.61985	0.795918	1.62328	0.541092	0.331604	0.378519	-2.33333	1.62328	0.541092	0.331604	0.378519	-2.33333	1	1	0	NA	NA	0.329851	0.541092	0.331604	0.378519	-2.33333	1026	153	0.0272109	0.00149986	-1.61985	0.795918	0.0275197	0.00164987	-1.56462	0.680671	0.00407764	0.000494971	0.223023	-2.09155	0.00727071	0.000419319	0.179306	-2.01575	1	0.923288	93	10
281	Random pathway	uracil * fumarate * shikimate * putrescine * L-valine * alpha;,alpha;-trehalose * sucrose	1	0.285714	0.48795	0.752837	-1.60408	0.64865	0.64865	NA	NA	NA	0.64865	0.64865	NA	NA	NA	1	1	NA	NA	NA	0.64865	0.64865	NA	NA	NA	2599	457	0.0249433	0.00193631	0.752837	-1.60408	0.0250215	0.0020699	0.752837	-1.60408	0.00419082	0.000433576	-0.0827605	-1.96531	0.00737977	0.000432154	-0.0949977	-1.87598	1	0.64865	72	2
282	Random pathway	GDP-alpha;-D-mannose * fructose * gaba * glucose * erythritol * alpha;,alpha;-trehalose * dehydroascorbate (bicyclic form)	14	4	1.82574	-1.40843	0.342857	6.91672	0.494051	0.148899	1.48658	2.01776	6.91672	0.494051	0.148899	1.48658	2.01776	1	1.06667	0.258199	3.13281	8.38667	0.333962	0.498321	0.128173	0.646257	-0.60683	2941	396	0.0729984	0.0218998	-1.55707	0.664552	0.0937564	0.0309413	-1.5987	0.752545	0.00440512	0.000417912	-0.358023	-1.57712	0.0076211	0.000402159	-0.335823	-1.50664	2	0.780412	40	0
283	Random pathway	phosphate * saccharate * L-asparagine * benzoate * L-leucine * threonate * 2-oxoglutarate	2	0.571429	0.786796	0.682377	-1.26325	0.78729	0.393645	0.114761	0	-2.75	0.78729	0.393645	0.114761	0	-2.75	1	1.33333	0.57735	0.3849	-2.33333	0.312497	0.52486	0.241324	0.198538	-2.33333	1977	321	0.0275839	0.00472115	0.243277	-2.17786	0.0283592	0.0056768	0.231136	-2.20039	0.00431365	0.000382665	-0.0734982	-0.944769	0.00752211	0.000412899	-0.476977	-0.66325	2	0.78729	8	2
284	Random pathway	L-glutamate * fumarate * L-tryptophan * glycine * (S)-malate * galactose * citrate	1	0.285714	0.48795	0.752837	-1.60408	0.335376	0.335376	NA	NA	NA	0.335376	0.335376	NA	NA	NA	1	1	NA	NA	NA	0.335376	0.335376	NA	NA	NA	1179	151	0.0249433	0.00193631	0.752837	-1.60408	0.0250926	0.00219125	0.752837	-1.60408	0.00412555	0.000428703	-0.107026	-1.33935	0.00727824	0.000443694	-0.445107	-1.29266	1	0.335376	12	0
285	Random pathway	glucose * D-threo-isocitrate * succinate * L-methionine * UDP-alpha;-D-galacturonate * 2-oxoglutarate * L-tyrosine * L-aspartate	1	0.25	0.46291	0.945108	-1.21354	0.644937	0.644937	NA	NA	NA	0.644937	0.644937	NA	NA	NA	1	1	NA	NA	NA	0.644937	0.644937	NA	NA	NA	1318	211	0.0184949	0.00118089	0.945108	-1.21354	0.0185321	0.00124985	0.945108	-1.21354	0.00421616	0.000329981	-0.284694	-1.54467	0.00740519	0.000334971	-0.634121	-0.89962	1	0.644937	14	2
286	Random pathway	L-leucine * phosphate * L-serine * L-phenylalanine * UDP-alpha;-D-galacturonate * fumarate * galactose * benzoate	7	1.75	1.66905	0.0201635	-2.01088	3.44754	0.492506	0.0894031	0.0361682	-1.3788	3.44754	0.492506	0.0894031	0.0361682	-1.3788	1	1.3	0.483046	0.745271	-1.57286	0.35416	0.607358	0.200647	0.448671	-1.5095	2761	413	0.028124	0.00855428	-0.392868	-2.02308	0.0303486	0.010353	-0.418254	-2.0288	0.00445544	0.000375101	-0.175828	-1.74141	0.00762414	0.000321673	-0.0890773	-1.39878	2	0.939506	14	0
287	Random pathway	phosphate * dehydroascorbate (bicyclic form) * GDP-alpha;-D-mannose * maltose * D-glycerate * inositol * L-arginine * (S)-malate	5	1.25	1.16496	0.059297	-1.80172	2.04414	0.408827	0.0478956	0.292134	-2.24863	2.04414	0.408827	0.0478956	0.292134	-2.24863	1	1.7	0.823273	0.494627	-1.48993	0.371599	0.695994	0.3469	0.547542	-1.3658	2461	328	0.0270258	0.00768187	-0.365373	-2.01323	0.0300426	0.0101142	-0.410992	-2.02685	0.00420533	0.000528286	-0.186859	-1.66139	0.00739558	0.000535825	-0.229582	-1.46738	3	1.2941	352	21
288	Random pathway	L-isoleucine * alpha;,alpha;-trehalose * L-alanine * (S)-malate * L-leucine * erythritol * L-serine * L-glutamine	6	1.5	1.19523	0	-1.74438	3.25376	0.542294	0.208286	0.860885	-1.00597	3.25376	0.542294	0.208286	0.860885	-1.00597	1	1.14286	0.377964	1.61985	0.795918	0.376346	0.569537	0.198038	0.428203	-1.7147	1972	304	0.0236536	0.00493749	-0.0827871	-2.11073	0.024428	0.00563121	-0.084177	-2.12861	0.00424374	0.00052381	-0.319769	-1.77226	0.00733735	0.000538547	-0.45707	-1.71909	2	0.879763	8	0
289	Random pathway	GDP-alpha;-D-mannose * L-arginine * benzoate * L-valine * L-glutamine * L-methionine * shikimate * L-serine	9	2.25	1.90863	-0.310124	-2.00478	4.76556	0.529507	0.0843421	0.0785741	-1.58329	4.76556	0.529507	0.0843421	0.0785741	-1.58329	1	1.1	0.316228	2.27684	3.57	0.419959	0.572461	0.157396	1.28618	0.84005	2373	387	0.02871	0.00900145	-0.414616	-2.02781	0.0304703	0.0104455	-0.42227	-2.03008	0.0044076	0.000377678	-0.867676	-0.412548	0.00754794	0.000387499	-0.823479	-0.909497	2	0.959044	24	2
290	Random pathway	L-asparagine * D-glycerate * threonate * L-arginine * L-valine * GDP-beta;-L-fucose * GDP-alpha;-D-mannose * L-threonine * beta;-alanine	12	2.66667	1.65831	-0.259889	-1.50138	5.68496	0.473746	0.276783	-1.85925	2.90484	6.33411	0.527842	0.132292	-0.0272052	-1.13395	1	1.85714	0.848279	0.257919	-1.61166	0.324576	0.896854	0.418369	0.539631	-0.885045	2521	369	0.0425016	0.011978	-1.33134	0.802824	0.0602277	0.0183564	-1.68877	1.584	0.00444222	0.000305746	-0.51085	-0.682606	0.00760417	0.000273775	-0.790238	-1.06872	3	1.74524	28	0
291	Random pathway	phosphate * fructose * maltose * gaba * shikimate * sucrose * glucose_6_phosphate * fumarate * benzoate	10	2.22222	1.85592	0.130895	-1.7533	4.58667	0.458667	0.109348	0.365076	-1.73866	4.58667	0.458667	0.109348	0.365076	-1.73866	1	1.61905	0.669043	0.5394	-0.877268	0.340425	0.695437	0.274707	0.377847	-0.891492	3875	455	0.0313124	0.010202	-0.937978	-0.985216	0.0382143	0.0138826	-1.08022	-0.83808	0.00438854	0.000439333	-0.265235	-1.28826	0.00758995	0.000438874	-0.338597	-1.12138	3	1.31649	40	0
292	Random pathway	uracil * maltose * glucose_6_phosphate * sucrose * L-cysteine * D-glycerate * GDP-beta;-L-fucose * putrescine * (S)-malate	5	1.11111	0.781736	-0.149312	-1.53566	-0.0229314	-0.00458628	0.492162	0.335855	-2.1627	2.13673	0.427346	0.118191	0.87252	-1.17056	1	1.55556	0.726483	0.701216	-1.02688	0.336692	0.644928	0.295106	0.39692	-1.51876	2707	476	0.0178616	0.0025208	-0.567323	-1.34648	0.0185867	0.00305973	-0.486017	-1.47573	0.00414141	0.000396262	-0.421395	-1.33685	0.00736381	0.000436652	-0.652326	-0.941497	3	1.14715	72	2
293	Random pathway	threonate * fructose * shikimate * glycine * glucose_6_phosphate * putrescine * L-alanine * erythritol * (S)-malate	3	0.666667	1	0.592593	-1.81481	1.1868	0.3956	0.0287297	-0.213613	-2.33333	1.1868	0.3956	0.0287297	-0.213613	-2.33333	1	1	0	NA	NA	0.364189	0.3956	0.0287297	-0.213613	-2.33333	2477	398	0.0152116	0.00198413	0.592593	-1.81481	0.015343	0.00218112	0.592605	-1.81478	0.00405565	0.000434674	0.0746359	-1.56167	0.00721338	0.000482628	-0.201713	-1.82468	1	0.420546	72	2
294	Random pathway	L-methionine * L-tyrosine * citrate * L-isoleucine * L-valine * L-glutamate * L-threonine * gaba * inositol	15	3.33333	2.12132	-0.387987	-1.63192	8.12046	0.541364	0.124783	-0.486635	-0.996723	8.12046	0.541364	0.124783	-0.486635	-0.996723	1	1.57143	0.690066	0.731962	-0.727041	0.300227	0.759649	0.294958	0.619807	-0.307348	2602	334	0.0466593	0.0136593	-1.3962	0.802376	0.0639649	0.0194598	-1.80918	1.92145	0.00440644	0.00044861	-0.588552	-1.23356	0.00753881	0.000407281	-0.17321	-1.42106	3	1.43203	336	18
295	Random pathway	D-glycerate * citrate * saccharate * L-serine * L-tyrosine * D-threo-isocitrate * L-tryptophan * sucrose * GDP-beta;-L-fucose * glucose	9	1.8	1.22927	0.0129201	-0.945571	2.02064	0.224515	0.454621	-0.408148	-1.81387	4.17532	0.463924	0.145806	0.505874	-1.45977	1	2.03571	0.922241	0.479819	-0.762611	0.321624	0.957668	0.486409	0.667709	-0.189334	1752	272	0.0257073	0.00795765	-1.07481	-0.612811	0.0322849	0.0113452	-1.18148	-0.501398	0.00427186	0.000296908	0.23655	-0.987119	0.0074563	0.000217993	0.234321	-1.06038	4	2.18518	20	2
296	Random pathway	L-glutamate * beta;-alanine * phosphate * L-leucine * L-aspartate * L-phenylalanine * (S)-malate * L-tryptophan * D-threo-isocitrate * dehydroascorbate (bicyclic form)	13	2.6	2.1187	-0.219544	-1.90049	5.84568	0.449668	0.121205	0.314198	-1.56036	5.84568	0.449668	0.121205	0.314198	-1.56036	1	1.47619	0.679636	0.991305	-0.343259	0.308763	0.599257	0.238112	0.576742	-0.642195	2450	275	0.0213916	0.00717736	-0.684978	-1.5978	0.0241774	0.00903118	-0.736375	-1.57555	0.00426098	0.000492791	-0.0483044	-1.45389	0.00741639	0.000463149	-0.396398	-0.797727	3	1.13813	4	0
297	Random pathway	L-alanine * glycerol * succinate * glycerate_3_Phosphate * L-phenylalanine * glycine * L-arginine * beta;-alanine * maltitol * sucrose	7	1.4	1.64655	0.360218	-1.84911	4.11791	0.588273	0.116751	-0.513351	-1.25398	4.11791	0.588273	0.116751	-0.513351	-1.25398	1	1.3	0.483046	0.745271	-1.57286	0.381689	0.723035	0.238041	0.3088	-1.48378	2486	300	0.0146163	0.00370238	0.0101505	-2.17777	0.0150092	0.00411022	0.00153297	-2.18807	0.00417466	0.000594737	-0.334282	-1.65928	0.0072544	0.000555227	-0.37457	-1.71863	2	1.09131	72	2
298	Random pathway	uracil * L-isoleucine * L-serine * phosphate * gaba * maltose * GDP-alpha;-D-mannose * L-tryptophan * fructose * UDP-alpha;-D-galacturonate	15	3	1.82574	-0.19718	-1.218	5.64203	0.376135	0.304882	-1.59722	1.17294	7.00002	0.466668	0.105838	0.158857	-1.62292	1	1.80556	0.821825	0.653285	-0.458308	0.314135	0.760674	0.304951	0.362027	-0.793683	4179	583	0.0385024	0.0108268	-1.47752	1.25372	0.0573439	0.016829	-1.99209	2.74861	0.00451305	0.000402689	-0.644539	-1.06808	0.00768363	0.000377927	-0.576049	-0.888733	4	1.44512	46	0
299	Random pathway	L-serine * fumarate * UDP-alpha;-D-galacturonate * dehydroascorbate (bicyclic form) * saccharate * gaba * L-methionine * glucose * erythritol * alpha;-tocopherol	8	1.6	0.966092	-0.58557	-1.02184	2.91658	0.364573	0.280762	-1.57422	1.07335	3.52308	0.440385	0.0953109	0.135058	-1.69965	1	2.78571	1.61835	0.486479	-1.03219	0.303248	1.26163	0.741718	0.363108	-1.2337	3197	455	0.0226705	0.00651779	-0.905594	-0.846186	0.0300495	0.0101325	-1.18801	-0.486645	0.00430362	0.000416868	0.237973	-1.6945	0.00750595	0.000376781	0.225125	-1.5027	6	2.70194	40	2
300	Random pathway	L-aspartate * glucose_6_phosphate * putrescine * saccharate * D-gluconate * L-tyrosine * L-threonine * D-threo-isocitrate * (S)-malate * L-lysine * glycine	7	1.27273	1.42063	0.325464	-1.91226	3.86058	0.551511	0.401753	-1.60177	0.759623	4.57489	0.653555	0.133943	-1.45919	0.479612	1	1	0	NA	NA	0.357154	0.653555	0.133943	-1.45919	0.479612	2806	431	0.0104959	0.00162565	0.382762	-1.90488	0.0105588	0.00169118	0.376691	-1.90539	0.00387476	0.00127837	-2.12307	3.38685	0.00672924	0.00219701	-2.37065	4.19231	1	0.750428	72	2
301	Random pathway	phosphate * glycerate_3_Phosphate * threonate * beta;-alanine * glucose_6_phosphate * L-tyrosine * L-methionine * benzoate * alpha;,alpha;-trehalose * succinate * L-valine	16	2.90909	1.92117	-0.0375081	-1.81145	5.95253	0.372033	0.306075	-1.44953	1.03435	7.342	0.458875	0.129282	0.282937	-1.60017	1	1.51724	0.633623	0.751425	-0.558988	0.302187	0.635531	0.252603	0.577727	-0.268201	3543	472	0.0193036	0.00624502	-0.82546	-1.33599	0.0220426	0.00791409	-0.880199	-1.30638	0.00446591	0.000331794	-0.356143	-0.886006	0.00766084	0.000283144	-0.324302	-0.918023	3	1.3062	26	2
302	Random pathway	gaba * citrate * glucose * maltitol * 2-oxoglutarate * L-lysine * L-isoleucine * L-alanine * L-tryptophan * L-tyrosine * D-threo-isocitrate	12	2.18182	1.53741	-0.424256	-1.50892	4.65389	0.387824	0.366693	-1.13677	-0.158344	6.03024	0.50252	0.15186	0.239001	-1.49115	1	1.78571	0.786796	0.368125	-1.35611	0.312791	0.777518	0.316234	0.346674	-0.853071	1947	199	0.0184864	0.0060801	-0.841395	-1.33555	0.0214098	0.00793373	-0.868728	-1.32101	0.00419575	0.00049106	-0.179259	-1.31002	0.00731497	0.000489009	-0.148718	-1.16321	3	1.47234	34	0
303	Random pathway	L-isoleucine * glycine * putrescine * D-threo-isocitrate * succinate * GDP-beta;-L-fucose * L-valine * erythritol * D-glycerate * L-glutamine * alpha;,alpha;-trehalose	8	1.45455	1.36848	0.0861901	-1.93989	3.14236	0.392795	0.36359	-1.40289	0.719135	4.04142	0.505177	0.129864	0.411939	-1.63325	1	1.11111	0.333333	2.07407	2.62963	0.35074	0.537965	0.156308	0.389019	-1.57272	3396	623	0.0108593	0.00152884	-0.112873	-1.86666	0.0109931	0.00162986	-0.144677	-1.86664	0.00431893	0.000354778	-0.202285	-1.63915	0.00752856	0.000300471	-0.498807	-1.35612	2	0.800268	72	2
304	Random pathway	(S)-malate * succinate * GDP-beta;-L-fucose * 2-oxoglutarate * galactose * benzoate * sucrose * L-asparagine * L-cysteine * glycerate_3_Phosphate * D-threo-isocitrate	7	1.27273	1.00905	0.0394891	-1.42959	2.32711	0.332445	0.320157	-1.52748	0.616112	3.09458	0.442083	0.0585627	0.422789	-1.58046	1	1.61538	0.767948	0.663314	-1.13277	0.383734	0.690913	0.316702	0.643207	-1.10075	1638	312	0.0117333	0.00207127	-0.144425	-1.83652	0.0121378	0.00242911	-0.119018	-1.88862	0.0041153	0.00039108	-0.336428	-1.62596	0.00735251	0.000441848	-0.57432	-1.1651	3	1.27018	38	2
305	Random pathway	maltose * alpha;,alpha;-trehalose * 2-oxoglutarate * glucose_6_phosphate * gaba * putrescine * fructose * UDP-alpha;-D-galacturonate * succinate * glycine * shikimate * glycerol	15	2.5	1.93061	0.382161	-1.41792	4.17614	0.278409	0.367341	-1.02869	-0.495121	6.54767	0.436511	0.117626	0.696175	-1.12904	1	2.10909	0.875018	0.282169	-0.813365	0.320782	0.892779	0.379055	0.28128	-0.654763	3294	501	0.0288866	0.00798907	-1.34972	1.47706	0.0448061	0.0125505	-2.05001	3.5511	0.00423482	0.000512119	-0.415322	-1.1796	0.00741611	0.000530738	-0.551968	-1.06007	4	1.83374	72	2
306	Random pathway	fructose * D-gluconate * putrescine * L-leucine * L-glutamine * benzoate * L-asparagine * glucose_6_phosphate * 2-oxoglutarate * threonate * L-phenylalanine * L-cysteine	11	1.83333	1.74946	0.231723	-1.80519	2.34164	0.212876	0.362027	-0.75224	-1.33886	4.36012	0.396375	0.0899261	0.720023	-0.755996	1	1.85714	0.848279	0.608976	-0.547488	0.303821	0.680777	0.286352	0.420224	-0.738256	2904	552	0.0134766	0.00440326	-0.565123	-1.74214	0.0151628	0.00560885	-0.615186	-1.73968	0.00397989	0.00122434	-2.44429	4.75406	0.00692349	0.00214206	-2.56844	5.19565	4	1.36611	72	2
307	Random pathway	L-cysteine * dehydroascorbate (bicyclic form) * (S)-malate * beta;-alanine * 2-oxoglutarate * L-threonine * L-arginine * uracil * UDP-alpha;-D-galacturonate * saccharate * fructose * maltose	8	1.33333	1.1547	0.0481125	-1.64583	3.43961	0.429951	0.313072	-1.55821	0.996905	4.06249	0.507811	0.120701	-0.302825	-1.48733	1	1.46154	0.660225	0.929974	-0.448947	0.311442	0.737883	0.337216	0.575158	-0.955153	2692	435	0.00940816	0.00158361	-0.0275455	-1.87395	0.00959462	0.00176397	-0.00883768	-1.90274	0.00419408	0.000453826	-0.133583	-1.48827	0.00733553	0.00044993	-0.34548	-1.32787	3	1.44167	44	2
308	Random pathway	D-threo-isocitrate * beta;-alanine * glycerate_3_Phosphate * dehydroascorbate (bicyclic form) * L-leucine * D-gluconate * galactose * maltitol * glycerol * GDP-beta;-L-fucose * erythritol * fumarate	3	0.5	0.6742	0.815782	-0.680833	1.09759	0.365862	0.0108332	-0.180132	-2.33333	1.09759	0.365862	0.0108332	-0.180132	-2.33333	1	1.25	0.5	0.75	-1.6875	0.35416	0.454907	0.17831	0.744438	-1.69112	2316	342	0.00805568	0.000645884	0.645389	-1.47933	0.00809812	0.00070667	0.660011	-1.4625	0.0036525	0.00118704	-1.93565	3.2404	0.00659013	0.00206278	-2.4486	4.79653	2	0.722044	72	2
309	Random pathway	L-serine * glycerate_3_Phosphate * fumarate * L-methionine * phosphate * L-cysteine * L-aspartate * uracil * galactose * L-arginine * 2-oxoglutarate * fructose	11	1.83333	1.6967	0.134592	-1.83385	4.84721	0.440655	0.100907	0.877779	-0.398311	4.84721	0.440655	0.100907	0.877779	-0.398311	1	1.3125	0.478714	0.73439	-1.54581	0.336373	0.538599	0.173508	0.329177	-1.61079	2714	410	0.0102592	0.00257566	-0.0189385	-2.12966	0.0106009	0.00291846	-0.0186171	-2.13632	0.00430101	0.000426689	-0.138741	-1.54654	0.00748522	0.000435442	-0.242566	-1.54337	2	0.810864	38	2
310	Random pathway	L-tryptophan * L-threonine * glucose_6_phosphate * benzoate * alpha;,alpha;-trehalose * L-alanine * L-serine * L-phenylalanine * GDP-beta;-L-fucose * L-leucine * sucrose * shikimate * threonate	18	2.76923	1.87767	0.655936	-0.341747	6.02037	0.334465	0.331898	-1.14687	0.0135496	8.03778	0.446543	0.132187	0.667933	-1.18416	1	2.07576	0.846906	0.308685	-0.713276	0.302187	0.849477	0.340335	0.282743	-0.411831	2646	356	0.0266656	0.00704943	-1.61769	2.51795	0.0420508	0.0112544	-2.35331	4.80529	0.00430785	0.000390824	-0.412052	-1.24338	0.00745602	0.000378303	-0.925064	-0.508888	4	1.8011	14	0
311	Random pathway	L-tryptophan * 2-oxoglutarate * succinate * alpha;,alpha;-trehalose * glycine * L-isoleucine * glycerate_3_Phosphate * sucrose * glucose_6_phosphate * shikimate * GDP-beta;-L-fucose * L-valine * L-threonine	12	1.84615	1.72463	0.487671	-1.40936	6.28864	0.524053	0.145079	-0.0842795	-1.7468	6.28864	0.524053	0.145079	-0.0842795	-1.7468	1	1.29412	0.469668	0.825143	-1.39077	0.322799	0.656618	0.249909	0.325372	-1.19571	3263	409	0.00834246	0.00184246	0.111034	-2.08481	0.00851323	0.00201672	0.108741	-2.09525	0.0042857	0.000421545	-0.393592	-1.62288	0.00744654	0.000384278	-0.614058	-1.17956	2	1.13068	34	0
312	Random pathway	sucrose * putrescine * L-alanine * erythritol * glycerate_3_Phosphate * fumarate * L-asparagine * (S)-malate * L-lysine * L-methionine * L-glutamate * L-threonine * uracil	9	1.38462	1.66024	0.741186	-0.838247	4.86398	0.540443	0.12141	0.498625	-1.358	4.86398	0.540443	0.12141	0.498625	-1.358	1	1.7619	0.768424	0.390285	-1.29861	0.398277	0.862761	0.341313	0.276404	-1.21046	2128	345	0.00904189	0.00254521	-0.117743	-2.10941	0.00943322	0.00291507	-0.13304	-2.12383	0.00410545	0.000417448	0.0619357	-1.67241	0.00724132	0.000417148	-0.239348	-1.44704	3	1.52813	72	2
313	Random pathway	L-alanine * glycerate_3_Phosphate * threonate * glycine * galactose * UDP-alpha;-D-galacturonate * L-aspartate * L-phenylalanine * L-leucine * succinate * L-tyrosine * citrate * D-gluconate	11	1.69231	1.79743	0.505558	-1.37254	3.96679	0.360617	0.351273	-1.12681	-0.405364	5.22349	0.474863	0.135637	-0.0836941	-1.7821	1	1.3125	0.478714	0.73439	-1.54581	0.309471	0.567094	0.184455	-0.0544726	-1.4018	2074	347	0.00826012	0.00191871	0.118226	-2.09935	0.00845543	0.0021293	0.116427	-2.10865	0.00396848	0.00118193	-2.46699	5.15624	0.00690134	0.00204415	-2.70127	6.00317	2	0.841308	24	0
314	Random pathway	uracil * benzoate * dehydroascorbate (bicyclic form) * GDP-beta;-L-fucose * galactose * L-tyrosine * alpha;-tocopherol * citrate * glucose * glycine * erythritol * L-phenylalanine * L-glutamine	14	2.15385	1.3445	-0.255071	-1.30814	6.25961	0.447115	0.104205	0.813724	-0.611306	6.25961	0.447115	0.104205	0.813724	-0.611306	1	1.17647	0.392953	1.5498	0.437799	0.32408	0.517758	0.189118	1.02488	-0.21256	2314	310	0.00814107	0.00108821	-0.501519	-1.48474	0.00827738	0.00118478	-0.475475	-1.50989	0.0042473	0.00034675	-0.116502	-1.52201	0.00743659	0.00029566	-0.354744	-1.47588	2	0.941525	20	0
315	Random pathway	alpha;,alpha;-trehalose * glycine * L-asparagine * (S)-malate * L-serine * UDP-alpha;-D-galacturonate * L-phenylalanine * L-aspartate * L-valine * GDP-beta;-L-fucose * fumarate * L-arginine * shikimate * maltitol	20	2.85714	2.41333	0.124453	-1.79401	8.30893	0.415446	0.270941	-1.76729	2.35457	9.5576	0.47788	0.121244	0.225539	-1.17021	1	1.64865	0.82382	0.984092	-0.0103636	0.311442	0.682342	0.28021	0.637033	-0.414702	2472	315	0.00974928	0.00318688	-0.498419	-1.81784	0.0105399	0.00377051	-0.533318	-1.82184	0.00420029	0.000511259	-0.299508	-1.49782	0.00734538	0.00048344	-0.441607	-1.33566	4	1.41275	22	0
316	Random pathway	L-cysteine * L-isoleucine * fumarate * maltose * phosphate * benzoate * uracil * L-threonine * succinate * UDP-alpha;-D-galacturonate * saccharate * L-tyrosine * gaba * L-serine	24	3.42857	2.4405	0.242491	-1.68396	10.7001	0.445837	0.204615	-1.85979	5.29263	11.3284	0.472015	0.129596	0.449925	-1.29696	1	2.25641	1.16704	0.709917	-0.414964	0.314135	0.991888	0.526453	0.772669	-0.37031	4319	657	0.0236252	0.00650966	-1.41	1.6008	0.0367312	0.00994803	-2.14477	4.04373	0.00443133	0.000382237	-0.262531	-1.32285	0.00760396	0.000357543	-0.177876	-1.11771	5	2.31022	64	2
317	Random pathway	L-asparagine * glucose_6_phosphate * L-tyrosine * threonate * glucose * saccharate * D-threo-isocitrate * L-lysine * phosphate * L-valine * dehydroascorbate (bicyclic form) * maltitol * alpha;-tocopherol * L-methionine	23	3.28571	2.49395	0.056949	-1.4635	7.54347	0.327977	0.371597	-0.974976	-0.6363	10.8309	0.470907	0.136784	0.526489	-0.910922	1	1.78182	0.786245	0.61428	-0.493977	0.303248	0.746825	0.309865	0.451774	-0.644987	3129	426	0.0143584	0.00488702	-1.13957	-0.590338	0.0170718	0.00629344	-1.22653	-0.488117	0.00430912	0.000401236	-0.769376	0.0516867	0.00751255	0.000380957	-0.824976	0.534782	4	1.49179	14	2
318	Random pathway	D-glycerate * maltose * glucose_6_phosphate * succinate * L-asparagine * dehydroascorbate (bicyclic form) * beta;-alanine * threonate * glycine * fumarate * glycerate_3_Phosphate * L-phenylalanine * GDP-alpha;-D-mannose * benzoate	19	2.71429	1.20439	0.0200257	-0.989283	7.86564	0.413981	0.223824	-1.42176	3.64803	8.50341	0.447548	0.1399	1.03137	-0.387038	1	3.10989	NA	NA	NA	0.318881	1.26676	0.691541	0.443192	-0.90967	3398	466	0.0257447	0.00535287	0.224715	-1.56202	0.0633816	0.0134051	0.143689	-1.35786	0.00435906	0.000337324	-0.160802	-1.31102	0.00757032	0.000254197	-0.724652	-1.15628	7	2.81706	34	0
319	Random pathway	L-lysine * benzoate * alpha;,alpha;-trehalose * L-tryptophan * D-threo-isocitrate * UDP-alpha;-D-galacturonate * uracil * putrescine * L-serine * 2-oxoglutarate * L-valine * fructose * L-aspartate * L-cysteine	15	2.14286	1.74784	0.44063	-0.670944	4.11959	0.274639	0.325981	-1.15142	-0.398542	6.13283	0.408855	0.0893044	0.524359	-1.21241	1	2.18182	1.00168	0.617166	-0.247987	0.302187	0.829548	0.340152	0.227716	-0.748116	3145	586	0.0135514	0.00448038	-1.09125	-0.651734	0.0168131	0.00615783	-1.22109	-0.493695	0.00428096	0.000356324	-0.202352	-1.29384	0.00749462	0.000353517	-0.638197	-0.816556	5	1.65014	72	2
320	Random pathway	threonate * L-isoleucine * glycerol * L-cysteine * succinate * maltose * L-glutamate * saccharate * L-leucine * alpha;,alpha;-trehalose * 2-oxoglutarate * inositol * UDP-alpha;-D-galacturonate * sucrose * (S)-malate	14	1.86667	1.45733	0.213863	-1.46111	5.16342	0.368816	0.357409	-0.774992	-0.106575	6.56478	0.468913	0.193487	0.925142	-0.467581	1	2.87879	1.49373	0.394854	-0.969072	0.312497	1.2126	0.693286	0.632014	-0.627364	2704	505	0.0114599	0.00360989	-1.09712	-0.486286	0.014712	0.00522782	-1.25785	-0.302413	0.00414156	0.000475348	-0.447814	-1.35268	0.00732878	0.000499304	-0.591455	-1.22937	6	2.93261	402	39
321	Random pathway	(S)-malate * fructose * L-valine * succinate * L-threonine * saccharate * glucose * L-isoleucine * citrate * D-threo-isocitrate * L-tyrosine * maltose * gaba * GDP-alpha;-D-mannose * glycine	29	3.86667	2.47463	0.458966	0.392781	15.6551	0.539832	0.148891	0.27345	-0.429444	15.6551	0.539832	0.148891	0.27345	-0.429444	1	1.80769	0.739563	0.502419	-0.43973	0.300227	0.779224	0.274295	0.621732	0.259223	4293	596	0.0174941	0.00535233	-1.68257	1.35317	0.0227039	0.00736813	-1.85543	1.72542	0.00442233	0.000384686	-1.04849	0.440774	0.00757561	0.000382637	-1.22921	1.53501	4	1.63166	66	2
322	Random pathway	GDP-alpha;-D-mannose * L-cysteine * L-isoleucine * glycerate_3_Phosphate * beta;-alanine * inositol * glycerol * maltose * L-aspartate * glucose_6_phosphate * glucose * shikimate * benzoate * fructose * gaba	21	2.8	2.04241	0.2986	-1.00972	9.72053	0.462882	0.149348	1.48941	1.79746	9.72053	0.462882	0.149348	1.48941	1.79746	1	2.28205	1.0678	0.505049	-0.539628	0.314227	0.90739	0.377322	0.239453	-0.778301	3684	507	0.015901	0.00483891	-1.47356	0.868773	0.0218851	0.00705467	-1.83031	1.67064	0.00427441	0.000501816	-0.533595	-1.00867	0.00748081	0.000475774	-0.830967	-0.361562	5	1.80847	539	46
323	Random pathway	phosphate * GDP-alpha;-D-mannose * citrate * erythritol * L-leucine * UDP-alpha;-D-galacturonate * fumarate * L-lysine * uracil * gaba * glycerol * shikimate * succinate * L-tryptophan * alpha;-tocopherol	15	2	1.73205	0.53886	-0.466667	6.23342	0.415561	0.0836961	0.648704	-0.834672	6.23342	0.415561	0.0836961	0.648704	-0.834672	1	2.10909	0.875018	0.282169	-0.813365	0.311658	0.828322	0.335473	0.226602	-0.879658	3151	486	0.0103374	0.00352551	-0.874451	-1.20349	0.0120158	0.0045387	-0.936991	-1.16755	0.00420498	0.000481066	-0.167605	-1.0187	0.00740677	0.000495809	-0.294748	-0.867304	4	1.5775	72	2
324	Random pathway	L-glutamate * L-serine * L-valine * maltose * UDP-alpha;-D-galacturonate * D-glycerate * saccharate * GDP-alpha;-D-mannose * glycerol * 2-oxoglutarate * uracil * L-cysteine * L-phenylalanine * erythritol * dehydroascorbate (bicyclic form)	14	1.86667	1.55226	0.526331	-0.954395	3.86192	0.275851	0.336742	-1.08639	-0.608746	5.84489	0.417492	0.0873777	0.801345	-0.401782	1	1.52	0.653197	0.790879	-0.561675	0.312892	0.602932	0.239444	0.429724	-1.22314	3302	552	0.0063301	0.0013613	0.0487313	-2.01372	0.00650901	0.00153679	0.0502378	-2.0386	0.00417053	0.000469029	-0.153296	-1.30291	0.00736069	0.000477768	-0.418669	-1.20143	3	1.10029	72	2
325	Random pathway	benzoate * threonate * glucose * beta;-alanine * D-glycerate * fructose * D-threo-isocitrate * L-tryptophan * 2-oxoglutarate * L-asparagine * fumarate * L-valine * shikimate * maltitol * uracil * dehydroascorbate (bicyclic form)	15	1.875	1.45488	0.0799138	-1.39591	5.07171	0.338114	0.385628	-0.786627	-0.512331	7.15985	0.477323	0.164574	1.49122	1.25116	1	2.10256	1.11909	0.68269	-0.552914	0.303821	0.886657	0.445517	0.653498	-0.375583	2337	314	0.00628021	0.00171398	-0.2366	-1.98022	0.00665285	0.00203612	-0.251814	-2.012	0.00413424	0.000421084	-0.0973398	-1.07965	0.00734826	0.000415798	-0.466247	-1.23639	5	2.07466	20	0
326	Random pathway	L-threonine * glycerol * alpha;-tocopherol * fumarate * glucose * sucrose * glucose_6_phosphate * maltose * GDP-alpha;-D-mannose * threonate * glycine * phosphate * putrescine * UDP-alpha;-D-galacturonate * D-threo-isocitrate * L-tryptophan	24	3	2.09762	-0.203153	-1.586	7.83564	0.326485	0.326465	-1.31109	0.313021	10.6581	0.444086	0.109636	0.799017	-0.577118	1	2.29487	1.20722	0.78503	-0.00122599	0.320782	0.895507	0.426847	0.633903	-0.26852	3861	545	0.01162	0.00383881	-1.22973	-0.242903	0.0146338	0.0052297	-1.40675	0.0602731	0.00431066	0.000403902	-0.821083	0.393936	0.00750141	0.000391875	-1.17615	1.61619	6	2.12241	72	2
327	Random pathway	succinate * threonate * 2-oxoglutarate * phosphate * L-methionine * L-tryptophan * galactose * uracil * citrate * beta;-alanine * fumarate * sucrose * glucose * gaba * L-valine * UDP-alpha;-D-galacturonate	29	3.625	2.21736	0.0677198	-1.39914	10.8706	0.374849	0.272293	-1.8464	2.66156	13.0177	0.448886	0.104778	0.762312	-0.213731	1	2.10476	0.865179	0.241367	-0.841593	0.300227	0.870217	0.35246	0.315376	-0.588333	3735	510	0.0211495	0.00517252	-2.07535	4.3957	0.0337064	0.00829137	-2.7586	7.11136	0.00437266	0.000401095	-0.193027	-1.21635	0.00756446	0.000393785	-0.442603	-0.776313	4	1.82879	58	2
328	Random pathway	L-methionine * phosphate * L-lysine * GDP-beta;-L-fucose * threonate * glucose_6_phosphate * GDP-alpha;-D-mannose * shikimate * glycerol * (S)-malate * alpha;,alpha;-trehalose * citrate * fructose * L-glutamate * L-phenylalanine * D-gluconate	19	2.375	2.09364	0.471195	-0.838688	5.69227	0.299593	0.359692	-0.953168	-0.617164	8.42414	0.443376	0.12891	0.773285	-0.674157	1	2.24242	1.15106	0.83876	-0.0867129	0.311658	0.844053	0.392059	0.814972	0.207985	3313	484	0.0095381	0.00326963	-0.929283	-1.05125	0.0112845	0.00425883	-1.0272	-0.966137	0.00396544	0.00112286	-2.30046	5.16441	0.00694379	0.00187356	-2.89016	7.64166	5	1.94279	72	2
329	Random pathway	L-leucine * L-glutamate * erythritol * L-methionine * maltose * glucose_6_phosphate * D-glycerate * sucrose * phosphate * L-phenylalanine * (S)-malate * L-asparagine * gaba * beta;-alanine * L-tryptophan * glycine	34	4.25	2.88675	0.0155885	-1.70304	16.2625	0.478309	0.174789	-2.59267	9.94509	16.897	0.496972	0.108618	0.152353	-0.982956	1	1.74684	0.75902	0.619797	-0.479949	0.317272	0.786514	0.309499	0.46135	-0.533015	4524	594	0.0126267	0.00419427	-1.31363	-0.0736653	0.0149599	0.0052793	-1.42827	0.096649	0.00442448	0.000432072	-0.722346	-0.497965	0.00755995	0.000426856	-0.889702	0.168903	4	1.62469	48	2
330	Random pathway	glucose * (S)-malate * gaba * L-cysteine * 2-oxoglutarate * L-leucine * benzoate * maltitol * L-isoleucine * glucose_6_phosphate * phosphate * GDP-beta;-L-fucose * shikimate * inositol * L-alanine * threonate * L-phenylalanine	25	2.94118	2.10566	0.0725989	-1.63483	8.30793	0.332317	0.334069	-1.02608	0.337595	11.1099	0.444397	0.14464	1.6119	2.56316	1	2	0.862316	0.473788	-0.573323	0.311843	0.788503	0.330575	0.516466	-0.27127	3115	365	0.00920941	0.00313282	-1.07295	-0.79666	0.0107617	0.00399107	-1.12763	-0.743473	0.0041584	0.000532118	-0.027392	-1.54111	0.00733372	0.000543292	-0.144049	-1.48208	4	1.74381	271	18
331	Random pathway	fructose * beta;-alanine * inositol * alpha;,alpha;-trehalose * L-cysteine * L-arginine * L-asparagine * D-gluconate * shikimate * L-glutamine * uracil * L-phenylalanine * L-methionine * maltitol * maltose * benzoate * fumarate	25	2.94118	2.07577	-0.0449223	-1.4603	11.3578	0.454311	0.18976	-2.41642	7.40403	11.9654	0.478617	0.111304	-0.0720872	-1.28179	1	2.43956	1.2221	0.535937	-0.436976	0.302187	1.02178	0.477217	0.480982	-0.514119	2521	417	0.0106786	0.00346913	-1.31417	0.019158	0.0134838	0.00472042	-1.49009	0.337434	0.00401837	0.00108797	-2.50732	6.18328	0.007004	0.00180838	-3.12028	8.94411	6	2.36851	166	16
332	Random pathway	uracil * L-lysine * L-phenylalanine * L-aspartate * putrescine * (S)-malate * D-glycerate * 2-oxoglutarate * glycine * saccharate * L-arginine * benzoate * galactose * glycerol * GDP-alpha;-D-mannose * L-tryptophan * maltose	22	2.58824	1.69775	0.110058	-1.60746	7.03006	0.319548	0.392438	-0.910915	-0.829529	10.5627	0.480121	0.139601	0.404056	-1.35341	1	2.88043	1.54665	0.338559	-1.14718	0.320782	1.24166	0.659788	0.294563	-1.28976	2512	418	0.0100128	0.00305784	-1.31025	0.0654254	0.0129414	0.00437947	-1.4945	0.353499	0.00420628	0.000440986	-0.699265	-0.68216	0.00736348	0.000456195	-0.906864	-0.588776	6	2.4731	72	2
333	Random pathway	glycerate_3_Phosphate * L-lysine * L-glutamate * uracil * saccharate * inositol * L-asparagine * maltitol * citrate * shikimate * glycerol * L-isoleucine * L-phenylalanine * 2-oxoglutarate * (S)-malate * threonate * benzoate	11	1.29412	1.53153	0.809783	-0.976982	3.94666	0.358787	0.357066	-1.09327	-0.381923	5.25026	0.477297	0.136028	0.379743	-1.52167	1	1.41176	0.618347	1.05892	-0.0716406	0.318881	0.649679	0.287489	0.664978	-0.68039	1588	293	0.00424924	0.000689396	0.517143	-1.76516	0.00428876	0.000739742	0.516709	-1.77391	0.00397752	0.000472679	0.166629	-1.37539	0.007155	0.000462511	-0.15199	-1.53764	3	1.2975	303	36
334	Random pathway	(S)-malate * L-leucine * L-phenylalanine * sucrose * L-isoleucine * GDP-alpha;-D-mannose * L-alanine * glucose * galactose * glycerate_3_Phosphate * L-aspartate * D-glycerate * benzoate * D-threo-isocitrate * L-tryptophan * fructose * L-methionine	26	3.05882	1.85306	-0.41322	-1.48153	11.2027	0.430872	0.326945	-1.27148	1.26142	13.3177	0.51222	0.164639	0.948817	0.429784	1	2.35443	1.30126	0.712635	-0.415821	0.317272	1.04916	0.551018	0.680233	-0.40226	2599	379	0.00884426	0.00293422	-1.04893	-0.822792	0.0103797	0.00377894	-1.11743	-0.752494	0.00429318	0.00037516	-0.795267	-0.53582	0.00747137	0.000384696	-1.36504	0.652696	6	2.52613	26	2
335	Random pathway	benzoate * citrate * UDP-alpha;-D-galacturonate * L-lysine * GDP-beta;-L-fucose * L-methionine * L-glutamate * L-threonine * glucose_6_phosphate * erythritol * saccharate * L-isoleucine * alpha;,alpha;-trehalose * L-tyrosine * sucrose * glucose * succinate * L-tryptophan	29	3.22222	2.04524	0.145428	-1.56812	11.7283	0.404425	0.325726	-1.35491	0.715356	14.3395	0.494464	0.149239	0.191744	-1.44271	1	2.80882	1.55165	0.80179	-0.100186	0.302187	1.17635	0.594552	0.672897	-0.258073	2681	320	0.0156877	0.00413607	-1.44519	1.93827	0.0261725	0.00644607	-2.43857	5.9661	0.00430286	0.000300196	-0.239032	-1.3923	0.00746423	0.000259082	-0.426584	-1.00133	7	2.81585	30	2
336	Random pathway	dehydroascorbate (bicyclic form) * GDP-beta;-L-fucose * L-aspartate * L-tyrosine * L-lysine * L-serine * L-threonine * benzoate * shikimate * inositol * L-glutamine * GDP-alpha;-D-mannose * (S)-malate * erythritol * glucose * L-asparagine * D-threo-isocitrate * threonate	27	3	2.19625	0.188792	-1.25691	8.42651	0.312093	0.367097	-0.906163	-0.692512	12.3402	0.457045	0.137782	0.809403	-0.639345	1	2.40952	1.14098	0.432485	-0.643631	0.309471	0.972894	0.445549	0.356581	-0.817476	2214	307	0.0101129	0.00327922	-1.36733	0.270146	0.0128913	0.00446823	-1.57759	0.632523	0.0041725	0.000409857	-0.24423	-1.30383	0.00737071	0.000378403	-0.684965	-0.669548	5	1.93623	319	13
337	Random pathway	erythritol * shikimate * galactose * L-arginine * D-gluconate * L-methionine * L-serine * UDP-alpha;-D-galacturonate * L-cysteine * threonate * (S)-malate * D-glycerate * L-tyrosine * glucose * succinate * GDP-alpha;-D-mannose * phosphate * L-isoleucine	36	4	2.78652	-0.215685	-1.41877	10.6314	0.295317	0.390656	-0.812977	-0.94933	16.7673	0.465759	0.138515	0.711248	-0.57691	1	1.86813	0.846021	0.575139	-0.598236	0.309471	0.758669	0.321439	0.565455	-0.294981	3254	472	0.00882022	0.00308199	-1.16844	-0.580093	0.0102317	0.0038377	-1.21384	-0.529014	0.00410648	0.00105823	-2.77971	7.58795	0.00709821	0.00177629	-3.24599	9.79941	4	1.67324	44	2
338	Random pathway	L-methionine * glycerate_3_Phosphate * L-cysteine * saccharate * sucrose * dehydroascorbate (bicyclic form) * citrate * D-threo-isocitrate * uracil * L-arginine * maltitol * D-glycerate * L-phenylalanine * alpha;,alpha;-trehalose * threonate * putrescine * D-gluconate * maltose	22	2.44444	1.75641	0.0255693	-1.03447	3.96246	0.180112	0.463823	-0.184527	-1.86505	10.2115	0.464158	0.153019	0.607975	-1.2973	1	3.08791	1.72979	0.388351	-0.951264	0.303248	1.26383	0.699086	0.475738	-0.651128	3058	549	0.00769837	0.00250547	-1.05416	-0.698309	0.0095397	0.00347998	-1.17057	-0.576705	0.00399206	0.00102222	-2.81262	7.80336	0.00702375	0.00174414	-3.32328	10.1828	7	3.06507	72	2
339	Random pathway	putrescine * alpha;,alpha;-trehalose * citrate * glucose * glycine * sucrose * phosphate * L-arginine * erythritol * galactose * L-glutamate * threonate * benzoate * fructose * UDP-alpha;-D-galacturonate * L-serine * uracil * alpha;-tocopherol	34	3.77778	2.69106	0.137609	-1.57797	13.8605	0.407663	0.270333	-1.53083	2.64847	15.8918	0.467405	0.138625	1.09617	1.22548	1	2.19118	0.923076	0.402711	-0.431086	0.302187	0.909382	0.364857	0.331804	-0.356543	3844	572	0.0182985	0.00451764	-1.86378	4.06146	0.0294295	0.00707473	-2.71778	7.4734	0.00434259	0.000342837	-0.141678	-1.05869	0.00751986	0.000340353	-0.304722	-1.09277	5	2.01273	72	2
[truncated: 398 more columns]
