# Supplementary material for: Combined network analysis and machine learning allows the prediction of metabolic pathways from tomato metabolomics data
Source: Commun Biol. 2019 Jun 18;2:214. doi: 10.1038/s42003-019-0440-4 (PMC6581905; doi:10.1038/s42003-019-0440-4)
Supplement: Supplementary file 3 — Supplementary Data 2 [file 42003_2019_440_MOESM3_ESM.xlsx]

## Sheet: testset
Instance	Affiliation	pathway	edge_number.season_I	average_degree.season_I	sd_degree.season_I	skewness_degree.season_I	kurtosis_degree.season_I	total_weighted_degree.season_I	average_weighted_degree.season_I	sd_weighted_degree.season_I	skewness_weighted_degree.season_I	kurtosis_weighted_degree.season_I	total_absolute_weighted_degree.season_I	average_absolute_weighted_degree.season_I	sd_absolute_weighted_degree.season_I	skewness_absolute_weighted_degree.season_I	kurtosis_absolute_weighted_degree.season_I	geodesic_distance_subgraph.season_I	average_geodesic_distance_subgraph.season_I	sd_geodesic_distance_subgraph.season_I	skewness_geodesic_distance_subgraph.season_I	kurtosis_geodesic_distance_subgraph.season_I	geodesic_distance_weighted_subgraph.season_I	average_weighted_geodesic_distance_subgraph.season_I	sd_weighted_geodesic_distance_subgraph.season_I	skewness_weighted_geodesic_distance_subgraph.season_I	kurtosis_weighted_geodesic_distance_subgraph.season_I	group_betweenness_subgraph.season_I	weighted_group_betweenness_subgraph.season_I	average_closeness_centrality_subgraph.season_I	sd_closeness_centrality_subgraph.season_I	skewness_closeness_centrality_subgraph.season_I	kurtsos_cloeseness_centrality_subgraph.season_I	weighted_average_closeness_centrality_subgraph.season_I	weighted_sd_closeness_centrality_subgraph.season_I	weighted_skewness_closeness_centrality_subgraph.season_I	weighted_kurtosis_closeness_centrality_subgraph.season_I	average_closeness_centrality_graph_subgraph.season_I	sd_closeness_centrality_graph_subgraph.season_I	skewness_closeness_centrality_graph_subgraph.season_I	kurtosis_closeness_centrality_graph_subgraph.season_I	weighted_average_closeness_centrality_graph_subgraph.season_I	weighted_sd_closeness_centrality_graph_subgraph.season_I	weighted_skewness_closeness_centrality_graph_subgraph.season_I	weighted_kurtosis_closeness_centrality_graph_subgraph.season_I	diameter_subgraph.season_I	weighted_diameter_subgraph.season_I	diameter_through_subgraph.season_I	weighted_diameter_through_subgraph.season_I
1	PlantCyc	melibiose degradation	1	1	0	?	?	0.489364	0.489364	?	?	?	0.489364	0.489364	?	?	?	1	1	?	?	?	0.489364	0.489364	?	?	?	696	83	1	0	?	?	2.04347	0	?	?	0.0044844	2.84e-05	-2.29e-14	-2.75	0.00768059	0.00012353	0	-2.75	1	0.489364	6	0
2	PlantCyc	carnosine biosynthesis	1	1	0	?	?	0.650365	0.650365	?	?	?	0.650365	0.650365	?	?	?	1	1	?	?	?	0.650365	0.650365	?	?	?	1776	154	1	0	?	?	1.5376	0	?	?	0.00490208	3.4e-05	0	-2.75	0.00797258	0.000209794	6.21e-15	-2.75	1	0.650365	2	0
3	PlantCyc	lotaustralin biosynthesis	0	0	0	?	?	0	?	?	?	?	0	?	?	?	?	Inf	?	?	?	?	Inf	Inf	Inf	Inf	Inf	771	38	0.5	0	?	?	0.5	0	?	?	0.00459063	0.000178683	-3.61e-15	-2.75	0.00765031	8.07e-05	-8.05e-15	-2.75	0	0	4	0
4	PlantCyc	secologanin and strictosidine biosynthesis	1	1	0	?	?	-0.375387	-0.375387	?	?	?	0.375387	0.375387	?	?	?	1	1	?	?	?	0.375387	0.375387	?	?	?	439	43	1	0	?	?	2.66392	0	?	?	0.0043598	0.000147762	-4.41e-15	-2.75	0.00751889	0.000105158	-6.19e-15	-2.75	1	0.375387	0	0
5	PlantCyc	lupanine biosynthesis	0	0	0	?	?	0	?	?	?	?	0	?	?	?	?	Inf	?	?	?	?	Inf	Inf	Inf	Inf	Inf	339	29	0.5	0	?	?	0.5	0	?	?	0.00414184	0.000600148	0	-2.75	0.00714821	0.000685565	-9.43e-16	-2.75	0	0	0	0
6	PlantCyc	asparagine biosynthesis III (tRNA-dependent)	7	2.8	0.447214	-1.07331	-0.92	3.04375	0.434821	0.0769204	0.166903	-2.05393	3.04375	0.434821	0.0769204	0.166903	-2.05393	1	1.3	?	?	?	0.347609	0.529276	0.165058	0.393574	-1.65088	1099	123	0.193333	0.0149071	-1.07331	-0.92	0.47352	0.0264559	0.0766011	-2.05784	0.00435869	0.000380391	0.281999	-1.54594	0.00757355	0.000406857	-0.132556	-1.43643	2	0.777812	0	0
7	PlantCyc	sinapate ester biosynthesis	0	0	0	?	?	0	?	?	?	?	0	?	?	?	?	Inf	?	?	?	?	Inf	Inf	Inf	Inf	Inf	386	22	0.5	0	?	?	0.5	0	?	?	0.00395036	0.000726806	0	-2.75	0.00704995	0.000768331	0	-2.75	0	0	0	0
8	PlantCyc	putrescine degradation I	0	0	0	?	?	0	?	?	?	?	0	?	?	?	?	Inf	?	?	?	?	Inf	Inf	Inf	Inf	Inf	1185	260	0.166667	0	?	?	0.166667	0	?	?	0.00392307	0.000264065	0.119463	-2.33333	0.00705224	0.000338628	0.204384	-2.33333	0	0	72	2
9	PlantCyc	camalexin biosynthesis	1	0.666667	0.57735	-0.3849	-2.33333	0.335376	0.335376	?	?	?	0.335376	0.335376	?	?	?	1	1	?	?	?	0.335376	0.335376	?	?	?	804	79	0.222222	0.0481125	-0.3849	-2.33333	0.255433	0.076874	-0.3849	-2.33333	0.00429523	0.000425549	0.0929741	-2.33333	0.00738526	0.000379408	-0.152413	-2.33333	1	0.335376	4	0
10	PlantCyc	superpathway of phenylalanine, tyrosine and tryptophan biosynthesis	12	2.66667	1.87083	-0.181002	-1.51247	5.83929	0.486607	0.102048	0.0795697	-1.57919	5.83929	0.486607	0.102048	0.0795697	-1.57919	1	1.42857	0.507093	0.268303	-2.01738	0.345688	0.685821	0.26769	0.460147	-1.09646	2044	264	0.0324158	0.0106217	-1.05294	-0.863568	0.0382943	0.0139068	-1.08935	-0.829054	0.0042975	0.000487163	-0.119999	-1.70144	0.00740331	0.000479598	-0.0662366	-1.58938	2	1.23704	6	0
11	PlantCyc	glucosinolate biosynthesis from tryptophan	1	0.666667	0.57735	-0.3849	-2.33333	-0.375387	-0.375387	?	?	?	0.375387	0.375387	?	?	?	1	1	?	?	?	0.375387	0.375387	?	?	?	481	47	0.222222	0.0481125	-0.3849	-2.33333	0.253064	0.0748221	-0.3849	-2.33333	0.00420355	0.000290103	-0.172763	-2.33333	0.00733916	0.000320057	-0.293542	-2.33333	1	0.375387	0	0
12	PlantCyc	beta;-alanine biosynthesis III	0	0	0	?	?	0	?	?	?	?	0	?	?	?	?	Inf	?	?	?	?	Inf	Inf	Inf	Inf	Inf	699	51	0.5	0	?	?	0.5	0	?	?	0.00453986	0.000478264	0	-2.75	0.00768999	0.000189854	-3.42e-15	-2.75	0	0	2	0
13	PlantCyc	mannosylglycerate biosynthesis II	0	0	0	?	?	0	?	?	?	?	0	?	?	?	?	Inf	?	?	?	?	Inf	Inf	Inf	Inf	Inf	654	115	0.5	0	?	?	0.5	0	?	?	0.00442124	0.000234644	2.75e-15	-2.75	0.00771836	0.000144585	-4.48e-15	-2.75	0	0	10	0
14	PlantCyc	C4 photosynthetic carbon assimilation cycle, NAD-ME type	3	1	1.09545	0	-2.30556	1.38418	0.461394	0.0998869	-0.339044	-2.33333	1.38418	0.461394	0.0998869	-0.339044	-2.33333	1	1	0	?	?	0.347609	0.461394	0.0998869	-0.339044	-2.33333	951	104	0.0416667	0.00912871	-9.74e-16	-2.30556	0.0430903	0.0106897	0.000615301	-2.30481	0.00397487	0.000530762	0.749163	-1.07241	0.00709704	0.000620571	0.586675	-1.52348	1	0.534631	0	0
15	PlantCyc	glycerol degradation to butanol	0	0	0	?	?	0	?	?	?	?	0	?	?	?	?	Inf	?	?	?	?	Inf	Inf	Inf	Inf	Inf	1739	245	0.5	0	?	?	0.5	0	?	?	0.00409704	0.00117248	2.89e-16	-2.75	0.0072541	0.00122587	0	-2.75	0	0	72	2
16	PlantCyc	glucosinolate biosynthesis from phenylalanine	0	0	0	?	?	0	?	?	?	?	0	?	?	?	?	Inf	?	?	?	?	Inf	Inf	Inf	Inf	Inf	802	59	0.166667	0	?	?	0.166667	0	?	?	0.00436489	0.000432789	-0.217548	-2.33333	0.00744172	0.000407943	-0.320185	-2.33333	0	0	2	0
17	PlantCyc	superpathway of aspartate and asparagine biosynthesis	4	1.6	0.894427	-1.07331	-0.92	1.65483	0.413707	0.0605141	0.635394	-1.77938	1.65483	0.413707	0.0605141	0.635394	-1.77938	1	1.33333	0.516398	0.537914	-1.95833	0.373448	0.530194	0.186679	0.409686	-1.97544	269	39	0.0988889	0.0273297	-1.07331	-0.92	0.131398	0.0455293	-1.07021	-0.923721	0.00410877	0.000320133	-0.226637	-1.95514	0.00730052	0.000405756	-0.342432	-2.08174	2	0.777812	0	0
18	PlantCyc	tRNA charging	99	11	3.8957	-1.22344	0.312707	52.4574	0.529873	0.129689	0.307218	-0.510865	52.4574	0.529873	0.129689	0.307218	-0.510865	1	1.37908	?	?	?	0.314922	0.644338	0.206292	0.551439	-0.0868902	2427	358	0.0439953	0.00711634	-0.948031	-0.327677	0.0929621	0.0115125	-1.0946	1.90973	0.00445274	0.000297985	-0.955058	0.116331	0.00754654	0.000323065	-1.31158	0.925568	3	1.21719	46	2
19	PlantCyc	linamarin biosynthesis	0	0	0	?	?	0	?	?	?	?	0	?	?	?	?	Inf	?	?	?	?	Inf	Inf	Inf	Inf	Inf	1103	126	0.5	0	?	?	0.5	0	?	?	0.00456859	0.000147511	4.4e-15	-2.75	0.00773905	0.000206203	0	-2.75	0	0	8	0
20	PlantCyc	superpathway of purine nucleotides de novo biosynthesis I	7	2.33333	1.36626	-0.493759	-1.19303	3.2738	0.467686	0.0754307	-0.357123	-1.68341	3.2738	0.467686	0.0754307	-0.357123	-1.68341	1	1.3	0.483046	0.745271	-1.57286	0.347609	0.585864	0.20064	0.496399	-1.55282	1519	170	0.080303	0.0238221	-1.15319	-0.390089	0.105547	0.0356062	-1.32163	-0.146674	0.00433426	0.000421133	0.271573	-1.86911	0.00751398	0.000408736	0.0825107	-1.58644	2	0.89855	4	0
21	PlantCyc	indole glucosinolate breakdown (insect chewing induced)	0	0	0	?	?	0	?	?	?	?	0	?	?	?	?	Inf	?	?	?	?	Inf	Inf	Inf	Inf	Inf	904	145	0.5	0	?	?	0.5	0	?	?	0.00447429	1.42e-05	-4.6e-14	-2.75	0.00772047	0.000179915	0	-2.75	0	0	28	2
22	PlantCyc	phenylalanine degradation III	0	0	0	?	?	0	?	?	?	?	0	?	?	?	?	Inf	?	?	?	?	Inf	Inf	Inf	Inf	Inf	462	47	0.0833333	0	?	?	0.0833333	0	?	?	0.00400608	0.000497606	0.675397	-1.74413	0.00703778	0.000494459	0.59887	-1.80171	0	0	2	0
23	PlantCyc	C4 photosynthetic carbon assimilation cycle, PEPCK type	3	1	1.09545	0	-2.30556	1.38418	0.461394	0.0998869	-0.339044	-2.33333	1.38418	0.461394	0.0998869	-0.339044	-2.33333	1	1	0	?	?	0.347609	0.461394	0.0998869	-0.339044	-2.33333	951	104	0.0416667	0.00912871	-9.74e-16	-2.30556	0.0430903	0.0106897	0.000615301	-2.30481	0.00397487	0.000530762	0.749163	-1.07241	0.00709704	0.000620571	0.586675	-1.52348	1	0.534631	0	0
24	PlantCyc	tyrosine degradation I	0	0	0	?	?	0	?	?	?	?	0	?	?	?	?	Inf	?	?	?	?	Inf	Inf	Inf	Inf	Inf	246	21	0.0833333	0	?	?	0.0833333	0	?	?	0.00398233	0.000316068	0.452497	-1.81891	0.00706669	0.000264285	0.00842326	-2.02209	0	0	0	0
25	PlantCyc	superpathway of pantothenate and coenzymeA biosynthesis	0	0	0	?	?	0	?	?	?	?	0	?	?	?	?	Inf	?	?	?	?	Inf	Inf	Inf	Inf	Inf	1193	169	0.5	0	?	?	0.5	0	?	?	0.00468118	0.000278419	0	-2.75	0.00783596	1.66e-05	0	-2.75	0	0	30	2
26	PlantCyc	indole glucosinolate breakdown (active in intact plant cell)	0	0	0	?	?	0	?	?	?	?	0	?	?	?	?	Inf	?	?	?	?	Inf	Inf	Inf	Inf	Inf	1027	77	0.166667	0	?	?	0.166667	0	?	?	0.00436489	0.000432789	-0.217548	-2.33333	0.00743483	0.000400171	-0.333833	-2.33333	0	0	4	0
27	PlantCyc	lathyrine biosynthesis	0	0	0	?	?	0	?	?	?	?	0	?	?	?	?	Inf	?	?	?	?	Inf	Inf	Inf	Inf	Inf	778	100	0.5	0	?	?	0.5	0	?	?	0.00428812	0.000767635	4.29e-16	-2.75	0.00740165	0.000648423	0	-2.75	0	0	8	0
28	PlantCyc	phaselate biosynthesis	0	0	0	?	?	0	?	?	?	?	0	?	?	?	?	Inf	?	?	?	?	Inf	Inf	Inf	Inf	Inf	27	7	0.5	0	?	?	0.5	0	?	?	0.00352981	0.000132061	0	-2.75	0.00664932	0.000201753	3.22e-15	-2.75	0	0	0	0
29	PlantCyc	ethylene biosynthesis II (microbes)	0	0	0	?	?	0	?	?	?	?	0	?	?	?	?	Inf	?	?	?	?	Inf	Inf	Inf	Inf	Inf	560	89	0.0833333	0	?	?	0.0833333	0	?	?	0.00408016	0.000354062	-0.107037	-2.29775	0.00715808	0.000413834	0.388432	-1.89593	0	0	10	0
30	PlantCyc	superpathway of linamarin and lotaustralin biosynthesis	1	0.666667	0.57735	-0.3849	-2.33333	0.70929	0.70929	?	?	?	0.70929	0.70929	?	?	?	1	1	?	?	?	0.70929	0.70929	?	?	?	1487	146	0.222222	0.0481125	-0.3849	-2.33333	0.235284	0.0594248	-0.3849	-2.33333	0.00461806	0.00013498	-0.339229	-2.33333	0.00772849	0.000146951	0.140782	-2.33333	1	0.70929	12	0
31	PlantCyc	homoglutathione biosynthesis	2	1	0.816497	0	-1.875	1.185	0.592498	0.0818362	-1.01e-15	-2.75	1.185	0.592498	0.0818362	-1.01e-15	-2.75	1	1.33333	0.57735	0.3849	-2.33333	0.534631	0.789998	0.346939	0.337277	-2.33333	2131	272	0.133929	0.0355486	-0.517589	-1.79231	0.155601	0.0490911	-0.664889	-1.73436	0.00454488	0.000478713	-0.426913	-1.97078	0.00769314	0.000494323	-0.577238	-1.77144	2	1.185	30	2
32	PlantCyc	hypoglycin biosynthesis	1	1	0	?	?	0.398277	0.398277	?	?	?	0.398277	0.398277	?	?	?	1	1	?	?	?	0.398277	0.398277	?	?	?	372	8	1	0	?	?	2.51082	0	?	?	0.00418432	0.000660219	0	-2.75	0.00716151	0.000704374	0	-2.75	1	0.398277	4	0
33	PlantCyc	indole-3-acetate biosynthesis II	0	0	0	?	?	0	?	?	?	?	0	?	?	?	?	Inf	?	?	?	?	Inf	Inf	Inf	Inf	Inf	250	45	0.0833333	0	?	?	0.0833333	0	?	?	0.00388508	0.000263769	0.50358	-1.89097	0.00696086	0.000348718	0.461142	-1.91259	0	0	0	0
34	MetaCyc	sphingolipid biosynthesis (yeast)	0	0	0	?	?	0	?	?	?	?	0	?	?	?	?	Inf	?	?	?	?	Inf	Inf	Inf	Inf	Inf	1235	182	0.5	0	?	?	0.5	0	?	?	0.00470904	0.000172366	-3.79e-15	-2.75	0.00784038	2.8e-05	0	-2.75	0	0	10	0
35	MetaCyc	chitin biosynthesis	5	2	0.707107	0	-1.4	2.31104	0.462207	0.0988316	-0.444888	-1.8636	2.31104	0.462207	0.0988316	-0.444888	-1.8636	1	1.7	?	?	?	0.317013	0.762377	0.378617	0.580941	-1.20694	1799	211	0.152698	0.0329991	0.193289	-1.64155	0.3435	0.080779	0.0539023	-1.8058	0.00444859	0.000387062	-0.202634	-1.65742	0.00761709	0.000423907	-0.313192	-1.56115	3	1.39999	0	0
36	MetaCyc	benzoate fermentation (to acetate and cyclohexane carboxylate)	0	0	0	?	?	0	?	?	?	?	0	?	?	?	?	Inf	?	?	?	?	Inf	Inf	Inf	Inf	Inf	1377	145	0.5	0	?	?	0.5	0	?	?	0.0045817	0.000487069	0	-2.75	0.00782492	0.000418612	0	-2.75	0	0	2	0
37	MetaCyc	O-antigen building blocks biosynthesis (E. coli)	1	0.666667	0.57735	-0.3849	-2.33333	0.404364	0.404364	?	?	?	0.404364	0.404364	?	?	?	1	1	?	?	?	0.404364	0.404364	?	?	?	497	91	0.222222	0.0481125	-0.3849	-2.33333	0.251383	0.0733662	-0.3849	-2.33333	0.0042353	0.000313537	-0.225638	-2.33333	0.00743074	0.000406265	-0.258213	-2.33333	1	0.404364	6	0
38	MetaCyc	superpathway of butirocin biosynthesis	5	2	1.22474	-0.653197	-1.4	2.22351	0.444702	0.0736654	0.115082	-2.04909	2.22351	0.444702	0.0736654	0.115082	-2.04909	1	1.16667	0.408248	1.36083	-0.0833333	0.357876	0.507972	0.168404	0.924888	-0.782954	1220	169	0.104444	0.0312176	-0.942854	-1.07365	0.132709	0.0464069	-1.05372	-0.943645	0.00429103	0.00051746	0.00976758	-2.03001	0.00743603	0.00056339	-0.0524295	-2.02417	2	0.824322	4	2
39	MetaCyc	superpathway of aerobic toluene degradation	0	0	0	?	?	0	?	?	?	?	0	?	?	?	?	Inf	?	?	?	?	Inf	Inf	Inf	Inf	Inf	693	113	0.5	0	?	?	0.5	0	?	?	0.00432129	0.000118793	5.48e-15	-2.75	0.00762628	0.000137692	-4.72e-15	-2.75	0	0	12	0
40	MetaCyc	beta;-alanine degradation I	0	0	0	?	?	0	?	?	?	?	0	?	?	?	?	Inf	?	?	?	?	Inf	Inf	Inf	Inf	Inf	664	42	0.166667	0	?	?	0.166667	0	?	?	0.00414852	0.000640833	0.336921	-2.33333	0.00718656	0.000563475	0.317641	-2.33333	0	0	2	0
41	MetaCyc	superpathway of NAD biosynthesis in eukaryotes	4	1.6	1.14018	-0.194302	-1.7484	1.80325	0.450814	0.0836581	-0.0629456	-2.28899	1.80325	0.450814	0.0836581	-0.0629456	-2.28899	1	1.33333	0.516398	0.537914	-1.95833	0.357582	0.571577	0.200616	0.354474	-1.81159	1175	147	0.0994444	0.0290274	-0.826005	-1.18571	0.129351	0.044813	-1.01779	-0.980267	0.00422006	0.000466031	0.375804	-1.62582	0.00735064	0.000558929	0.102649	-1.77967	2	0.86426	0	0
42	MetaCyc	pyruvate fermentation to acetate and alanine	1	0.5	0.57735	0	-2.4375	0.534631	0.534631	?	?	?	0.534631	0.534631	?	?	?	1	1	?	?	?	0.534631	0.534631	?	?	?	983	110	0.0972222	0.0160375	9.75e-16	-2.4375	0.100252	0.0195354	0	-2.4375	0.00405277	0.000589604	0.696318	-1.72753	0.00712996	0.000673859	0.666553	-1.74894	1	0.534631	0	0
43	MetaCyc	superpathway of fumitremorgin biosynthesis	0	0	0	?	?	0	?	?	?	?	0	?	?	?	?	Inf	?	?	?	?	Inf	Inf	Inf	Inf	Inf	1674	233	0.0833333	0	?	?	0.0833333	0	?	?	0.0043158	0.000514096	-0.0616216	-1.90523	0.00751122	0.000575047	-0.256633	-1.93467	0	0	10	0
44	MetaCyc	superpathway of indole-3-acetate conjugate biosynthesis	10	2.5	1.69031	-0.388243	-1.20078	4.56007	0.456007	0.128015	0.751413	-0.630375	4.56007	0.456007	0.128015	0.751413	-0.630375	1	1.33333	0.48795	0.637588	-1.69333	0.318833	0.582534	0.217797	0.305551	-1.53565	1683	216	0.0375906	0.0122632	-0.904147	-1.23468	0.0441325	0.0162405	-0.937047	-1.21922	0.00431017	0.000360268	-0.394038	-1.46316	0.00744351	0.000409887	-0.818668	-0.94237	2	0.960803	10	0
45	MetaCyc	novobiocin biosynthesis	1	1	0	?	?	0.386555	0.386555	?	?	?	0.386555	0.386555	?	?	?	1	1	?	?	?	0.386555	0.386555	?	?	?	1229	107	1	0	?	?	2.58696	0	?	?	0.00467544	0.000354494	-1.85e-15	-2.75	0.00775043	0.000523962	1.26e-15	-2.75	1	0.386555	0	0
46	MetaCyc	superpathway of thiamin diphosphate biosynthesis I	2	1	0.816497	0	-1.875	0.98131	0.490655	0.218188	0	-2.75	0.98131	0.490655	0.218188	0	-2.75	1	1.33333	0.57735	0.3849	-2.33333	0.336373	0.654206	0.322568	0.0287132	-2.33333	1045	190	0.133929	0.0355486	-0.517589	-1.79231	0.162468	0.0535897	-0.6809	-1.73151	0.00431943	0.000412586	-0.626353	-1.7553	0.00741756	0.000543412	-0.470579	-1.92562	2	0.98131	30	2
47	MetaCyc	NAD biosynthesis II (from tryptophan)	2	1	0.816497	0	-1.875	0.761945	0.380973	0.0330799	1.26e-15	-2.75	0.761945	0.380973	0.0330799	1.26e-15	-2.75	1	1.33333	0.57735	0.3849	-2.33333	0.357582	0.507963	0.221195	0.365622	-2.33333	305	52	0.133929	0.0355486	-0.517589	-1.79231	0.170556	0.0586132	-0.713661	-1.70887	0.00404355	0.000286128	-0.103815	-2.29416	0.00715806	0.00041147	-0.16303	-2.21578	2	0.761945	0	0
48	MetaCyc	biotin biosynthesis II	3	1.5	1	-0.75	-1.6875	1.41381	0.471272	0.237559	0.368575	-2.33333	1.41381	0.471272	0.237559	0.368575	-2.33333	1	1	0	?	?	0.311658	0.446356	0.194655	0.360632	-2.33333	1679	168	0.145833	0.0416667	-0.75	-1.6875	0.174288	0.0610158	-0.721548	-1.70452	0.00446524	0.000521638	-0.550882	-1.78762	0.00754914	0.00062486	-0.507293	-1.81092	1	0.669535	4	2
49	MetaCyc	TCA cycle V (2-oxoglutarate:ferredoxin oxidoreductase)	5	1.25	0.886405	-0.403827	-1.75349	2.298	0.459601	0.17232	0.560385	-1.66756	2.298	0.459601	0.17232	0.560385	-1.66756	1	1.28571	0.48795	0.752837	-1.60408	0.308763	0.57879	0.248196	0.17102	-1.97876	1174	154	0.0234552	0.00472053	-0.100283	-2.1106	0.024406	0.00559444	-0.0873881	-2.12545	0.00403864	0.000457874	0.621037	-0.759201	0.00722759	0.000517273	0.309064	-1.21687	2	0.910128	12	0
50	MetaCyc	L-glutamate degradation VIII (to propanoate)	1	0.5	0.57735	0	-2.4375	0.351759	0.351759	?	?	?	0.351759	0.351759	?	?	?	1	1	?	?	?	0.351759	0.351759	?	?	?	421	65	0.0972222	0.0160375	9.75e-16	-2.4375	0.101534	0.0210167	0	-2.4375	0.00391744	0.000396	0.0193059	-1.87993	0.00709035	0.000502569	0.106373	-1.91413	1	0.351759	10	0
51	MetaCyc	anaerobic energy metabolism (invertebrates, cytosol)	1	0.4	0.547723	0.292119	-2.25333	0.501942	0.501942	?	?	?	0.501942	0.501942	?	?	?	1	1	?	?	?	0.501942	0.501942	?	?	?	122	22	0.055	0.00684653	0.292119	-2.25333	0.0558032	0.00794639	0.292119	-2.25333	0.00378462	0.000284038	0.261539	-1.60993	0.00689226	0.000408512	0.64799	-1.42701	1	0.501942	0	0
52	MetaCyc	adenosylcobalamin biosynthesis I (early cobalt insertion)	4	2	0.816497	0	-1.875	1.78482	0.446206	0.0907145	-0.12982	-2.22871	1.78482	0.446206	0.0907145	-0.12982	-2.22871	1	1.33333	?	?	?	0.339151	0.584073	0.225018	0.309691	-1.93238	1455	149	0.258333	0.0552771	0.328921	-1.84246	0.582739	0.101042	0.459733	-1.81946	0.00444467	0.000446826	-0.144897	-2.06046	0.0075762	0.000469216	-0.121131	-1.89267	2	0.873783	4	0
53	MetaCyc	1,3-propanediol biosynthesis (engineered)	0	0	0	?	?	0	?	?	?	?	0	?	?	?	?	Inf	?	?	?	?	Inf	Inf	Inf	Inf	Inf	1739	245	0.5	0	?	?	0.5	0	?	?	0.00409704	0.00117248	2.89e-16	-2.75	0.0072541	0.00122587	0	-2.75	0	0	72	2
54	MetaCyc	superpathway of microbial D-galacturonate and D-glucuronate degradation	0	0	0	?	?	0	?	?	?	?	0	?	?	?	?	Inf	?	?	?	?	Inf	Inf	Inf	Inf	Inf	809	177	0.166667	0	?	?	0.166667	0	?	?	0.00373325	0.000496116	0.112958	-2.33333	0.00691972	0.000630616	0.242425	-2.33333	0	0	72	2
55	MetaCyc	adenosylcobalamin biosynthesis II (late cobalt incorporation)	4	2	0.816497	0	-1.875	1.78482	0.446206	0.0907145	-0.12982	-2.22871	1.78482	0.446206	0.0907145	-0.12982	-2.22871	1	1.33333	?	?	?	0.339151	0.584073	0.225018	0.309691	-1.93238	1455	149	0.258333	0.0552771	0.328921	-1.84246	0.582739	0.101042	0.459733	-1.81946	0.00444467	0.000446826	-0.144897	-2.06046	0.0075762	0.000469216	-0.121131	-1.89267	2	0.873783	4	0
56	MetaCyc	superpathway of histidine, purine, and pyrimidine biosynthesis	7	2	1.52753	-0.240485	-1.68805	3.2738	0.467686	0.0754307	-0.357123	-1.68341	3.2738	0.467686	0.0754307	-0.357123	-1.68341	1	1.3	0.483046	0.745271	-1.57286	0.347609	0.585864	0.20064	0.496399	-1.55282	1452	167	0.0440625	0.0139632	-0.704197	-1.61996	0.0505202	0.018272	-0.745608	-1.60687	0.00424029	0.000457827	0.293916	-1.67441	0.00740566	0.000470478	0.0526337	-1.57306	2	0.89855	4	0
57	MetaCyc	L-methionine biosynthesis I	1	0.666667	0.57735	-0.3849	-2.33333	0.336373	0.336373	?	?	?	0.336373	0.336373	?	?	?	1	1	?	?	?	0.336373	0.336373	?	?	?	1235	254	0.222222	0.0481125	-0.3849	-2.33333	0.255373	0.0768222	-0.3849	-2.33333	0.00451358	0.000125526	0.220565	-2.33333	0.00778351	6.21e-05	0.0691152	-2.33333	1	0.336373	34	2
58	MetaCyc	superpathway of penicillin, cephalosporin and cephamycin biosynthesis	3	1.2	1.09545	0.620752	-1.25333	1.21635	0.405451	0.0569714	-0.257929	-2.33333	1.21635	0.405451	0.0569714	-0.257929	-2.33333	1	1.5	0.547723	0	-2.30556	0.342206	0.608176	0.227846	0	-2.15835	2371	379	0.095	0.0273861	-0.620752	-1.25333	0.12757	0.0441303	-0.976708	-1.01767	0.00443301	0.000468093	-0.583445	-1.3752	0.00766658	0.000529086	-0.871363	-1.12616	2	0.874146	36	2
59	MetaCyc	superpathway of scopolin and esculin biosynthesis	0	0	0	?	?	0	?	?	?	?	0	?	?	?	?	Inf	?	?	?	?	Inf	Inf	Inf	Inf	Inf	1162	134	0.0833333	0	?	?	0.0833333	0	?	?	0.00432134	0.000453894	-0.512338	-1.7988	0.00745622	0.000472073	-0.703504	-1.72201	0	0	12	0
60	MetaCyc	mycolyl-arabinogalactan-peptidoglycan complex biosynthesis	2	1.33333	0.57735	0.3849	-2.33333	0.798165	0.399083	0.116065	3.81e-16	-2.75	0.798165	0.399083	0.116065	3.81e-16	-2.75	1	1.33333	?	?	?	0.317013	0.53211	0.24459	0.199295	-2.33333	1868	253	0.388889	0.096225	0.3849	-2.33333	0.977086	0.245669	0.292129	-2.33333	0.00469392	0.00021403	0.191821	-2.33333	0.00791195	0.000185245	0.307598	-2.33333	2	0.798165	6	0
61	MetaCyc	kanamycin biosynthesis	3	1	1.09545	0	-2.30556	1.44567	0.481891	0.06858	-0.314218	-2.33333	1.44567	0.481891	0.06858	-0.314218	-2.33333	1	1	0	?	?	0.404364	0.481891	0.06858	-0.314218	-2.33333	1710	218	0.0416667	0.00912871	-9.74e-16	-2.30556	0.0430329	0.0106261	0.000292094	-2.3052	0.00427892	0.000443522	0.0047252	-1.57332	0.00745298	0.000501516	-0.163267	-1.70548	1	0.534631	10	0
62	MetaCyc	GDP-D-perosamine biosynthesis	0	0	0	?	?	0	?	?	?	?	0	?	?	?	?	Inf	?	?	?	?	Inf	Inf	Inf	Inf	Inf	510	87	0.166667	0	?	?	0.166667	0	?	?	0.00405156	0.000476087	0.29882	-2.33333	0.00718535	0.000561416	0.317156	-2.33333	0	0	6	0
63	MetaCyc	superpathway of L-alanine biosynthesis	2	0.8	0.83666	0.245876	-1.81796	0.7636	0.3818	0.0559941	7.33e-16	-2.75	0.7636	0.3818	0.0559941	7.33e-16	-2.75	1	1.33333	0.57735	0.3849	-2.33333	0.342206	0.509067	0.22396	0.331476	-2.33333	1033	194	0.0674359	0.0161304	-0.23235	-2.21736	0.0744708	0.0223776	-0.284411	-2.2493	0.00408844	0.00045951	0.2742	-2.14542	0.00722629	0.000595576	0.215941	-2.22067	2	0.7636	32	2
64	MetaCyc	superpathway of L-arginine, putrescine, and 4-aminobutanoate degradation	3	1	0.632456	0	-0.916667	0.548357	0.182786	0.548762	-0.377587	-2.33333	1.44741	0.482471	0.04569	0.34619	-2.33333	1	1.25	0.5	0.75	-1.6875	0.449529	0.611325	0.260393	0.705578	-1.72051	2239	386	0.0430952	0.00637277	-0.306025	-1.74948	0.0450588	0.00783826	-0.289436	-1.85994	0.0042414	0.000436	0.207614	-1.44308	0.00736242	0.000501915	0.260516	-1.67052	2	0.997886	72	2
65	MetaCyc	superpathway of taurine degradation	1	0.4	0.547723	0.292119	-2.25333	0.534631	0.534631	?	?	?	0.534631	0.534631	?	?	?	1	1	?	?	?	0.534631	0.534631	?	?	?	1339	179	0.055	0.00684653	0.292119	-2.25333	0.0557489	0.00787203	0.292119	-2.25333	0.00412328	0.000534395	0.486638	-1.79434	0.0072487	0.000641138	0.327096	-2.03972	1	0.534631	10	0
66	MetaCyc	superpathway of L-methionine salvage and degradation	6	2	1.26491	-0.494106	-1.69792	2.63434	0.439056	0.0959179	0.194456	-2.01962	2.63434	0.439056	0.0959179	0.194456	-2.01962	1	1.5	0.707107	0.848528	-0.75	0.336373	0.644585	0.30335	0.6404	-1.13904	2258	338	0.0757354	0.0223992	-0.976334	-0.754213	0.103109	0.0349638	-1.23496	-0.307741	0.00441	0.000512756	-0.380735	-1.87212	0.00755724	0.000551189	-0.462941	-1.83926	3	1.22888	32	2
67	MetaCyc	superpathway of L-arginine and L-ornithine degradation	3	1	0.632456	0	-0.916667	0.548357	0.182786	0.548762	-0.377587	-2.33333	1.44741	0.482471	0.04569	0.34619	-2.33333	1	1.25	0.5	0.75	-1.6875	0.449529	0.611325	0.260393	0.705578	-1.72051	2239	386	0.0430952	0.00637277	-0.306025	-1.74948	0.0450588	0.00783826	-0.289436	-1.85994	0.0042414	0.000436	0.207614	-1.44308	0.00736242	0.000501915	0.260516	-1.67052	2	0.997886	72	2
68	MetaCyc	superpathway of L-threonine metabolism	8	2.66667	1.50555	-0.705453	-1.14735	4.25583	0.531979	0.127001	-0.214327	-1.38302	4.25583	0.531979	0.127001	-0.214327	-1.38302	1	1.2	0.421637	1.28072	-0.3675	0.339151	0.616147	0.213119	0.538785	-0.866099	2202	206	0.0830808	0.0251792	-1.17425	-0.389324	0.104208	0.035135	-1.28941	-0.198182	0.00443352	0.000516	-0.500164	-1.84476	0.00749248	0.000516119	-0.31305	-1.76479	2	1.03186	12	0
69	MetaCyc	isopropylamine degradation	1	0.666667	0.57735	-0.3849	-2.33333	0.534631	0.534631	?	?	?	0.534631	0.534631	?	?	?	1	1	?	?	?	0.534631	0.534631	?	?	?	1026	109	0.222222	0.0481125	-0.3849	-2.33333	0.244166	0.067116	-0.3849	-2.33333	0.00417821	0.000653488	0.354575	-2.33333	0.00725469	0.000766667	0.312537	-2.33333	1	0.534631	0	0
70	MetaCyc	L-tryptophan degradation VII (via indole-3-pyruvate)	0	0	0	?	?	0	?	?	?	?	0	?	?	?	?	Inf	?	?	?	?	Inf	Inf	Inf	Inf	Inf	233	44	0.166667	0	?	?	0.166667	0	?	?	0.00394095	0.000292632	0.165551	-2.33333	0.00706	0.000351336	0.216606	-2.33333	0	0	0	0
71	MetaCyc	L-tryptophan degradation IV (via indole-3-lactate)	0	0	0	?	?	0	?	?	?	?	0	?	?	?	?	Inf	?	?	?	?	Inf	Inf	Inf	Inf	Inf	233	44	0.166667	0	?	?	0.166667	0	?	?	0.00394095	0.000292632	0.165551	-2.33333	0.00706	0.000351336	0.216606	-2.33333	0	0	0	0
72	MetaCyc	L-tryptophan degradation VIII (to tryptophol)	0	0	0	?	?	0	?	?	?	?	0	?	?	?	?	Inf	?	?	?	?	Inf	Inf	Inf	Inf	Inf	617	80	0.0833333	0	?	?	0.0833333	0	?	?	0.00414054	0.000465237	0.250091	-2.04485	0.00723305	0.000449541	0.0671473	-2.20009	0	0	2	0
73	MetaCyc	L-tyrosine degradation III	0	0	0	?	?	0	?	?	?	?	0	?	?	?	?	Inf	?	?	?	?	Inf	Inf	Inf	Inf	Inf	261	21	0.0833333	0	?	?	0.0833333	0	?	?	0.00392744	0.000344356	0.599373	-1.80717	0.00694471	0.00031909	0.411565	-1.95307	0	0	0	0
74	MetaCyc	UDP-N-acetylmuramoyl-pentapeptide biosynthesis I (meso-diaminopimelate containing)	1	0.666667	0.57735	-0.3849	-2.33333	0.534631	0.534631	?	?	?	0.534631	0.534631	?	?	?	1	1	?	?	?	0.534631	0.534631	?	?	?	1026	109	0.222222	0.0481125	-0.3849	-2.33333	0.244166	0.067116	-0.3849	-2.33333	0.00417821	0.000653488	0.354575	-2.33333	0.00725469	0.000766667	0.312537	-2.33333	1	0.534631	0	0
75	MetaCyc	L-lysine degradation IX	0	0	0	?	?	0	?	?	?	?	0	?	?	?	?	Inf	?	?	?	?	Inf	Inf	Inf	Inf	Inf	339	29	0.5	0	?	?	0.5	0	?	?	0.00414184	0.000600148	0	-2.75	0.00714821	0.000685565	-9.43e-16	-2.75	0	0	0	0
76	MetaCyc	L-lysine degradation V	0	0	0	?	?	0	?	?	?	?	0	?	?	?	?	Inf	?	?	?	?	Inf	Inf	Inf	Inf	Inf	754	111	0.0833333	0	?	?	0.0833333	0	?	?	0.00413475	0.000419824	-0.0358396	-2.29464	0.00727302	0.000478271	-0.05825	-2.34535	0	0	10	0
77	MetaCyc	L-arginine degradation IX (arginine:pyruvate transaminase pathway)	0	0	0	?	?	0	?	?	?	?	0	?	?	?	?	Inf	?	?	?	?	Inf	Inf	Inf	Inf	Inf	107	8	0.5	0	?	?	0.5	0	?	?	0.00403265	0.000445728	-1.46e-15	-2.75	0.00691832	0.000360452	0	-2.75	0	0	0	0
78	MetaCyc	L-arginine degradation II (AST pathway)	0	0	0	?	?	0	?	?	?	?	0	?	?	?	?	Inf	?	?	?	?	Inf	Inf	Inf	Inf	Inf	560	89	0.0833333	0	?	?	0.0833333	0	?	?	0.00408016	0.000354062	-0.107037	-2.29775	0.00715808	0.000413834	0.388432	-1.89593	0	0	10	0
79	MetaCyc	puromycin biosynthesis	1	1	0	?	?	0.386555	0.386555	?	?	?	0.386555	0.386555	?	?	?	1	1	?	?	?	0.386555	0.386555	?	?	?	1229	107	1	0	?	?	2.58696	0	?	?	0.00467544	0.000354494	-1.85e-15	-2.75	0.00775043	0.000523962	1.26e-15	-2.75	1	0.386555	0	0
80	MetaCyc	isopenicillin N biosynthesis	1	1	0	?	?	0.342206	0.342206	?	?	?	0.342206	0.342206	?	?	?	1	1	?	?	?	0.342206	0.342206	?	?	?	1209	217	1	0	?	?	2.92222	0	?	?	0.0045786	0.000133355	0	-2.75	0.00786627	2.63e-05	0	-2.75	1	0.342206	32	2
81	MetaCyc	rhizocticin A and B biosynthesis	3	2	0	?	?	1.50634	0.502114	0.0765821	0.376772	-2.33333	1.50634	0.502114	0.0765821	0.376772	-2.33333	1	1	?	?	?	0.452752	0.502114	0.0765821	0.376772	-2.33333	1768	213	0.5	0	?	?	0.999841	0.0796912	0.378682	-2.33333	0.00464894	0.000289884	-0.0820664	-2.33333	0.00772633	0.000493351	-0.288155	-2.33333	1	0.590335	8	0
82	MetaCyc	Methanobacterium thermoautotrophicum biosynthetic metabolism	5	1.11111	1.05409	0.381816	-1.33037	2.19718	0.439437	0.0859709	-0.10422	-2.16595	2.19718	0.439437	0.0859709	-0.10422	-2.16595	1	1.28571	0.48795	0.752837	-1.60408	0.347609	0.571701	0.242623	0.660404	-1.3274	1854	241	0.017174	0.00315181	0.0902362	-2.07355	0.0176295	0.00361371	0.0913517	-2.0933	0.0041136	0.000518993	0.364211	-1.49499	0.00725749	0.000577903	0.120079	-1.75015	2	0.995874	14	0
83	MetaCyc	methanofuran biosynthesis	2	1	0.816497	0	-1.875	0.921186	0.460593	0.104706	0	-2.75	0.921186	0.460593	0.104706	0	-2.75	1	1.33333	0.57735	0.3849	-2.33333	0.386555	0.614124	0.276038	0.264095	-2.33333	1107	102	0.133929	0.0355486	-0.517589	-1.79231	0.164558	0.054804	-0.695648	-1.71956	0.00423985	0.000547628	0.22001	-2.1321	0.007286	0.000629105	0.314108	-1.97048	2	0.921186	0	0
84	MetaCyc	tetrahydromethanopterin biosynthesis	2	1	0.816497	0	-1.875	0.705486	0.352743	0.00726009	-5.74e-15	-2.75	0.705486	0.352743	0.00726009	-5.74e-15	-2.75	1	1.33333	0.57735	0.3849	-2.33333	0.347609	0.470324	0.203721	0.383801	-2.33333	1414	161	0.133929	0.0355486	-0.517589	-1.79231	0.172812	0.0600602	-0.718862	-1.70591	0.00442899	0.000443548	0.00856762	-2.19412	0.00765181	0.000406592	-0.0777399	-1.98012	2	0.705486	4	2
85	MetaCyc	apicidin biosynthesis	2	1.33333	0.57735	0.3849	-2.33333	1.08637	0.543184	0.0723268	0	-2.75	1.08637	0.543184	0.0723268	0	-2.75	1	1.33333	?	?	?	0.492041	0.724246	0.31775	0.340517	-2.33333	869	85	0.388889	0.096225	0.3849	-2.33333	0.716346	0.177849	0.364648	-2.33333	0.00451284	0.000235413	-0.215067	-2.33333	0.00759496	0.00013548	-0.258538	-2.33333	2	1.08637	4	0
86	MetaCyc	apicidin F biosynthesis	2	1.33333	0.57735	0.3849	-2.33333	1.13004	0.565022	0.10321	0	-2.75	1.13004	0.565022	0.10321	0	-2.75	1	1.33333	?	?	?	0.492041	0.753362	0.334279	0.304002	-2.33333	869	103	0.388889	0.096225	0.3849	-2.33333	0.689003	0.171568	0.347148	-2.33333	0.00452029	0.000245255	-0.180676	-2.33333	0.00760991	0.00015514	-0.145403	-2.33333	2	1.13004	2	0
87	MetaCyc	fumitremorgin C biosynthesis	0	0	0	?	?	0	?	?	?	?	0	?	?	?	?	Inf	?	?	?	?	Inf	Inf	Inf	Inf	Inf	1322	152	0.5	0	?	?	0.5	0	?	?	0.00459071	0.00047432	0	-2.75	0.00778273	0.000478285	-1.36e-15	-2.75	0	0	0	0
88	MetaCyc	ethylene biosynthesis IV	0	0	0	?	?	0	?	?	?	?	0	?	?	?	?	Inf	?	?	?	?	Inf	Inf	Inf	Inf	Inf	560	89	0.0833333	0	?	?	0.0833333	0	?	?	0.00408016	0.000354062	-0.107037	-2.29775	0.00715808	0.000413834	0.388432	-1.89593	0	0	10	0
89	MetaCyc	anaerobic aromatic compound degradation (Thauera aromatica)	3	0.857143	0.690066	0.106467	-1.24408	1.33323	0.444409	0.0914601	-0.026518	-2.33333	1.33323	0.444409	0.0914601	-0.026518	-2.33333	1	1.25	0.5	0.75	-1.6875	0.351759	0.578673	0.278719	0.5922	-1.78706	1836	230	0.0287177	0.00400665	-0.113412	-1.92995	0.0295084	0.00469066	-0.105313	-1.96643	0.00425894	0.000461164	0.189651	-1.7492	0.00743037	0.000485149	-0.0393056	-1.71052	2	0.981467	14	0
90	MetaCyc	L-carnitine biosynthesis	0	0	0	?	?	0	?	?	?	?	0	?	?	?	?	Inf	?	?	?	?	Inf	Inf	Inf	Inf	Inf	1067	137	0.166667	0	?	?	0.166667	0	?	?	0.0042737	0.000543514	-0.227916	-2.33333	0.00740365	0.000561103	-0.384815	-2.33333	0	0	14	0
91	MetaCyc	creatine biosynthesis	1	1	0	?	?	0.706184	0.706184	?	?	?	0.706184	0.706184	?	?	?	1	1	?	?	?	0.706184	0.706184	?	?	?	700	59	1	0	?	?	1.41606	0	?	?	0.00454358	0.00027684	2.36e-15	-2.75	0.00745237	0.000394804	1.65e-15	-2.75	1	0.706184	4	0
92	MetaCyc	superpathway of aromatic amino acid biosynthesis	12	2.66667	1.87083	-0.181002	-1.51247	5.83929	0.486607	0.102048	0.0795697	-1.57919	5.83929	0.486607	0.102048	0.0795697	-1.57919	1	1.42857	0.507093	0.268303	-2.01738	0.345688	0.685821	0.26769	0.460147	-1.09646	2044	264	0.0324158	0.0106217	-1.05294	-0.863568	0.0382943	0.0139068	-1.08935	-0.829054	0.0042975	0.000487163	-0.119999	-1.70144	0.00740331	0.000479598	-0.0662366	-1.58938	2	1.23704	6	0
93	MetaCyc	aerobactin biosynthesis	2	1.33333	0.57735	0.3849	-2.33333	0.687155	0.343577	0.0451406	0	-2.75	0.687155	0.343577	0.0451406	0	-2.75	1	1.33333	?	?	?	0.311658	0.458103	0.200916	0.341647	-2.33333	1371	106	0.388889	0.096225	0.3849	-2.33333	1.1325	0.281143	0.365177	-2.33333	0.00453585	0.000406293	-0.0743115	-2.33333	0.00770661	0.000382843	0.185222	-2.33333	2	0.687155	2	0
94	MetaCyc	L-phenylalanine degradation IV (mammalian, via side chain)	3	1.2	0.83666	-0.245876	-1.81796	1.34589	0.448629	0.0576993	0.315643	-2.33333	1.34589	0.448629	0.0576993	0.315643	-2.33333	1	1.66667	0.816497	0.47629	-1.58333	0.404364	0.744217	0.368081	0.477805	-1.55792	1082	108	0.0908081	0.0249487	-0.659662	-1.39296	0.121068	0.0407118	-0.947894	-1.06919	0.00427131	0.000484266	-0.106285	-2.11968	0.00735276	0.000457009	-0.292416	-2.11144	3	1.34589	6	0
95	MetaCyc	gliotoxin biosynthesis	6	3	0	?	?	3.27298	0.545497	0.0909082	0.265631	-1.80104	3.27298	0.545497	0.0909082	0.265631	-1.80104	1	1	?	?	?	0.446836	0.545497	0.0909082	0.265631	-1.80104	2770	303	0.333333	0	?	?	0.614686	0.0553212	0.275018	-2.12551	0.00480893	8.93e-05	0.332521	-2.07163	0.00786621	0.000178928	0.549979	-1.8519	1	0.678336	10	0
96	MetaCyc	bacillithiol biosynthesis	0	0	0	?	?	0	?	?	?	?	0	?	?	?	?	Inf	?	?	?	?	Inf	Inf	Inf	Inf	Inf	544	129	0.5	0	?	?	0.5	0	?	?	0.00396037	0.000740962	-8.9e-16	-2.75	0.00717717	0.000948246	0	-2.75	0	0	28	2
97	MetaCyc	pantothenate and coenzyme A biosynthesis I	1	0.666667	0.57735	-0.3849	-2.33333	0.371976	0.371976	?	?	?	0.371976	0.371976	?	?	?	1	1	?	?	?	0.371976	0.371976	?	?	?	1209	167	0.222222	0.0481125	-0.3849	-2.33333	0.253264	0.0749951	-0.3849	-2.33333	0.00452135	0.000339702	0.10774	-2.33333	0.00774255	0.000162208	-0.375871	-2.33333	1	0.371976	30	2
98	MetaCyc	pantothenate and coenzyme A biosynthesis II (plants)	0	0	0	?	?	0	?	?	?	?	0	?	?	?	?	Inf	?	?	?	?	Inf	Inf	Inf	Inf	Inf	1206	172	0.166667	0	?	?	0.166667	0	?	?	0.00435994	0.000590198	-0.201358	-2.33333	0.00744512	0.000677053	-0.384381	-2.33333	0	0	30	2
99	MetaCyc	pantothenate and coenzyme A biosynthesis III	0	0	0	?	?	0	?	?	?	?	0	?	?	?	?	Inf	?	?	?	?	Inf	Inf	Inf	Inf	Inf	1193	169	0.5	0	?	?	0.5	0	?	?	0.00468118	0.000278419	0	-2.75	0.00783596	1.66e-05	0	-2.75	0	0	30	2
[truncated: 397 more columns]
