# Supplementary material for: Combined network analysis and machine learning allows the prediction of metabolic pathways from tomato metabolomics data
Source: Commun Biol. 2019 Jun 18;2:214. doi: 10.1038/s42003-019-0440-4 (PMC6581905; doi:10.1038/s42003-019-0440-4)
Supplement: Supplementary file 4 — Supplementary Data 3 [file 42003_2019_440_MOESM4_ESM.xlsx]

## Sheet: InfoGain_feature_ranking
Ranking score	Feature no.	Feature
0.22957	278	skewness_absolute_weighted_degree_graph.season_II
0.22134	279	kurtosis_absolute_weighted_degree_graph.season_II
0.19188	276	average_absolute_weighted_degree_graph.season_II
0.17786	277	sd_absolute_weighted_degree_graph.season_II
0.17656	275	total_absolute_weighted_degree_graph.season_II
0.17606	220	weighted_sd_node_betweenness_subgraph.season_II
0.16775	265	edge_number_graph.season_II
0.1667	237	edge_betweenness_community_subgraph.season_II
0.16261	248	mixed_neighborhood.season_II
0.16147	246	union_of_neighborhood.season_II
0.16112	270	total_weighted_degree_graph.season_II
0.14893	181	weighted_average_closeness_centrality_subgraph.season_II
0.14408	325	average_closeness_centrality_subgraph.season_III
0.14245	84	density_subgraph.season_I
0.1423	29	average_closeness_centrality_subgraph.season_I
0.14222	33	weighted_average_closeness_centrality_subgraph.season_I
0.14151	360	weighted_sd_local_clustering_coefficient_subgraph_graph.season_III
0.14066	93	leading_eigentvector_community_subgraph.season_I
0.14043	177	average_closeness_centrality_subgraph.season_II
0.13945	271	average_weighted_degree_graph.season_II
0.13695	233	fast_greedy_community_subgraph.season_II
0.13564	178	sd_closeness_centrality_subgraph.season_II
0.13379	131	kurtosis_absolute_weighted_degree_graph.season_I
0.13301	34	weighted_sd_closeness_centrality_subgraph.season_I
0.13027	273	skewness_weighted_degree_graph.season_II
0.13002	232	density_subgraph.season_II
0.12893	92	label_propagation_community_weighted_subgraph.season_I
0.12735	244	multilevel_community_weighted_subgraph.season_II
0.12733	238	edge_betweenness_community_weighted_subgraph.season_II
0.1271	434	average_weighted_geodesic_distance_graph.season_III
0.12519	242	leading_eigenvector_community_weighted_subgraph.season_II
0.12265	326	sd_closeness_centrality_subgraph.season_III
0.12207	329	weighted_average_closeness_centrality_subgraph.season_III
0.12092	380	density_subgraph.season_III
0.11964	30	sd_closeness_centrality_subgraph.season_I
0.11876	234	fast_greedy_community_weighted_subgraph.season_II
0.1178	126	kurtosis_weighted_degree_graph.season_I
0.11674	249	jaccard_coefficient.season_II
0.11565	421	skewness_weighted_degree_graph.season_III
0.1139	414	average_degree_graph.season_III
0.1136	243	multilevel_community_subgraph.season_II
0.11242	210	kurtosis_local_clustering_coefficient_subgraph_graph.season_II
0.11159	235	walktrap_community_subgraph.season_II
0.11156	101	jaccard_coefficient.season_I
0.11154	442	weighted_average_stress_centrality.season_III
0.10995	130	skewness_absolute_weighted_degree_graph.season_I
0.1093	397	jaccard_coefficient.season_III
0.109	419	average_weighted_degree_graph.season_III
0.10846	245	common_neighborhood.season_II
0.10832	97	common_neighborhood.season_I
0.10711	423	total_absolute_weighted_degree_graph.season_III
0.10632	433	geodesic_distance_weighted_graph.season_III
0.10565	94	leading_eigenvector_community_weighted_subgraph.season_I
0.10538	398	average_jaccard_coefficient.season_III
0.10302	98	union_of_neighborhood.season_I
0.10264	182	weighted_sd_closeness_centrality_subgraph.season_II
0.10262	381	fast_greedy_community_subgraph.season_III
0.10234	125	skewness_weighted_degree_graph.season_I
0.10228	418	total_weighted_degree_graph.season_III
0.10139	359	weighted_average_local_clustering_coefficient_subgraph_graph.season_III
0.10113	152	sd_degree.season_II
0.10098	241	leading_eigentvector_community_subgraph.season_II
0.10043	70	kurtosis_node_betweenness_subgraph.season_I
0.09992	215	average_node_betweenness_subgraph.season_II
0.0977	445	weighted_kurtosis_stress_centrality.season_III
0.09715	356	sd_local_clustering_coefficient_subgraph_graph.season_III
0.09577	188	kurtosis_closeness_centrality_graph_subgraph.season_II
0.09318	370	weighted_kurtosis_node_betweenness_subgraph.season_III
0.09232	85	fast_greedy_community_subgraph.season_I
0.0922	269	kurtosis_degree_graph.season_II
0.09071	420	sd_weighted_degree_graph.season_III
0.08952	268	skewness_degree_graph.season_II
0.0889	250	average_jaccard_coefficient.season_II
0.0872	214	weighted_kurtosis_local_clustering_coefficient_subgraph_graph.season_II
0.08705	198	average_local_clustering_coefficient_subgraph.season_II
0.08644	361	weighted_skewness_local_clustering_coefficient_subgraph_graph.season_III
0.08584	441	kurtosis_stress_centrality.season_III
0.08545	74	weighted_kurtosis_node_betweenness_subgraph.season_I
0.08519	73	weighted_skewness_node_betweenness_subgraph.season_I
0.08498	294	weighted_average_stress_centrality.season_II
0.08485	392	multilevel_community_weighted_subgraph.season_III
0.08433	138	average_weighted_geodesic_distance_graph.season_I
0.08402	91	label_propagation_community_subgraph.season_I
0.08324	293	kurtosis_stress_centrality.season_II
0.08315	424	average_absolute_weighted_degree_graph.season_III
0.08256	366	kurtosis_node_betweenness_subgraph.season_III
0.08197	396	mixed_neighborhood.season_III
0.08187	186	sd_closeness_centrality_graph_subgraph.season_II
0.08123	219	weighted_average_node_betweenness_subgraph.season_II
0.08116	203	weighted_average_local_clustering_coefficient_subgraph.season_II
0.08041	286	average_weighted_geodesic_distance_graph.season_II
0.07973	334	sd_closeness_centrality_graph_subgraph.season_III
0.07952	362	weighted_kurtosis_local_clustering_coefficient_subgraph_graph.season_III
0.07933	95	multilevel_community_subgraph.season_I
0.07932	365	skewness_node_betweenness_subgraph.season_III
0.07856	102	average_jaccard_coefficient.season_I
0.07805	96	multilevel_community_weighted_subgraph.season_I
0.07661	382	fast_greedy_community_weighted_subgraph.season_III
0.07654	89	edge_betweenness_community_subgraph.season_I
0.07558	417	kurtosis_degree_graph.season_III
0.07543	416	skewness_degree_graph.season_III
0.07516	390	leading_eigenvector_community_weighted_subgraph.season_III
0.07463	254	preferential_attachment_score.season_II
0.0745	127	total_absolute_weighted_degree_graph.season_I
0.07441	117	edge_number_graph.season_I
0.07388	335	skewness_closeness_centrality_graph_subgraph.season_III
0.07372	40	kurtosis_closeness_centrality_graph_subgraph.season_I
0.07313	100	mixed_neighborhood.season_I
0.07297	336	kurtosis_closeness_centrality_graph_subgraph.season_III
0.07282	149	weighted_kurtosis_stress_centrality.season_I
0.07281	121	kurtosis_degree_graph.season_I
0.07276	192	weighted_kurtosis_closeness_centrality_graph_subgraph.season_II
0.0726	39	skewness_closeness_centrality_graph_subgraph.season_I
0.0722	90	edge_betweenness_community_weighted_subgraph.season_I
0.07191	64	weighted_sd_local_clustering_coefficient_subgraph_graph.season_I
0.07177	66	weighted_kurtosis_local_clustering_coefficient_subgraph_graph.season_I
0.07122	291	sd_stress_centrality.season_II
0.07114	145	kurtosis_stress_centrality.season_I
0.07037	147	weighted_sd_stress_centrality.season_I
0.06996	295	weighted_sd_stress_centrality.season_II
0.06926	218	kurtosis_node_betweenness_subgraph.season_II
0.06851	106	preferential_attachment_score.season_I
0.06801	440	skewness_stress_centrality.season_III
0.06763	86	fast_greedy_community_weighted_subgraph.season_I
0.06761	222	weighted_kurtosis_node_betweenness_subgraph.season_II
0.06747	216	sd_node_betweenness_subgraph.season_II
0.0668	123	average_weighted_degree_graph.season_I
0.06581	217	skewness_node_betweenness_subgraph.season_II
0.06565	422	kurtosis_weighted_degree_graph.season_III
0.06544	193	diameter_subgraph.season_II
0.06506	358	kurtosis_local_clustering_coefficient_subgraph_graph.season_III
0.06497	444	weighted_skewness_stress_centrality.season_III
0.06485	357	skewness_local_clustering_coefficient_subgraph_graph.season_III
0.06448	340	weighted_kurtosis_closeness_centrality_graph_subgraph.season_III
0.06423	393	common_neighborhood.season_III
0.06417	333	average_closeness_centrality_graph_subgraph.season_III
0.06401	44	weighted_kurtosis_closeness_centrality_graph_subgraph.season_I
0.0634	297	weighted_kurtosis_stress_centrality.season_II
0.06251	436	skewness_weighted_geodesic_distance_graph.season_III
0.06193	122	total_weighted_degree_graph.season_I
0.06135	262	friends_measure_graph_sd.season_II
0.06096	413	edge_number_graph.season_III
0.06018	124	sd_weighted_degree_graph.season_I
0.05936	394	union_of_neighborhood.season_III
0.05724	369	weighted_skewness_node_betweenness_subgraph.season_III
0.05717	62	kurtosis_local_clustering_coefficient_subgraph_graph.season_I
0.0569	438	average_stress_centrality.season_III
0.05687	409	friends_measure_graph_average.season_III
0.05537	207	average_local_clustering_coefficient_subgraph_graph.season_II
0.05522	87	walktrap_community_subgraph.season_I
0.0551	204	weighted_sd_local_clustering_coefficient_subgraph.season_II
0.05495	27	group_betweenness_subgraph.season_I
0.05447	212	weighted_sd_local_clustering_coefficient_subgraph_graph.season_II
0.05394	43	weighted_skewness_closeness_centrality_graph_subgraph.season_I
0.05385	59	average_local_clustering_coefficient_subgraph_graph.season_I
0.05348	47	diameter_through_subgraph.season_I
0.05296	199	sd_local_clustering_coefficient_subgraph.season_II
0.05268	128	average_absolute_weighted_degree_graph.season_I
0.05215	367	weighted_average_node_betweenness_subgraph.season_III
0.05102	267	sd_degree_graph.season_II
0.05071	389	leading_eigentvector_community_subgraph.season_III
0.05024	318	geodesic_distance_weighted_subgraph.season_III
0.04967	426	skewness_absolute_weighted_degree_graph.season_III
0.04956	408	friends_measure_graph_sum.season_III
0.0491	287	sd_weighted_geodesic_distance_graph.season_II
0.04881	194	weighted_diameter_subgraph.season_II
0.0487	272	sd_weighted_degree_graph.season_II
0.04794	428	geodesic_distance_graph.season_III
0.04762	343	diameter_through_subgraph.season_III
0.04739	190	weighted_sd_closeness_centrality_graph_subgraph.season_II
0.04728	65	weighted_skewness_local_clustering_coefficient_subgraph_graph.season_I
0.04703	425	sd_absolute_weighted_degree_graph.season_III
0.04652	260	friends_measure_graph_sum.season_II
0.04649	113	friends_measure_graph_average.season_I
0.04601	139	sd_weighted_geodesic_distance_graph.season_I
0.04532	50	average_local_clustering_coefficient_subgraph.season_I
0.04472	292	skewness_stress_centrality.season_II
0.04427	363	average_node_betweenness_subgraph.season_III
0.04402	383	walktrap_community_subgraph.season_III
0.04356	213	weighted_skewness_local_clustering_coefficient_subgraph_graph.season_II
0.04305	388	label_propagation_community_weighted_subgraph.season_III
0.04286	4	sd_degree.season_I
0.04268	344	weighted_diameter_through_subgraph.season_III
0.04249	55	weighted_average_local_clustering_coefficient_subgraph.season_I
0.04215	261	friends_measure_graph_average.season_II
0.04178	191	weighted_skewness_closeness_centrality_graph_subgraph.season_II
0.04171	69	skewness_node_betweenness_subgraph.season_I
0.04138	402	preferential_attachment_score.season_III
0.04048	148	weighted_skewness_stress_centrality.season_I
0.04009	337	weighted_average_closeness_centrality_graph_subgraph.season_III
0.03972	339	weighted_skewness_closeness_centrality_graph_subgraph.season_III
0.0397	189	weighted_average_closeness_centrality_graph_subgraph.season_II
0.03899	209	skewness_local_clustering_coefficient_subgraph_graph.season_II
0.03837	412	friends_measure_graph_kurtosis.season_III
0.03833	28	weighted_group_betweenness_subgraph.season_I
0.03701	144	skewness_stress_centrality.season_I
0.03665	435	sd_weighted_geodesic_distance_graph.season_III
0.03596	399	sd_jaccard_coefficient.season_III
0.0359	289	kurtosis_weighted_geodesic_distance_graph.season_II
0.03579	60	sd_local_clustering_coefficient_subgraph_graph.season_I
0.03577	137	geodesic_distance_weighted_graph.season_I
0.03577	22	geodesic_distance_weighted_subgraph.season_I
0.03535	290	average_stress_centrality.season_II
0.03532	88	walktrap_community_weighted_subgraph.season_I
0.03483	251	sd_jaccard_coefficient.season_II
0.03483	253	kurtosis_jaccard_coefficient.season_II
0.03483	252	skewness_jaccard_coefficient.season_II
0.03436	342	weighted_diameter_subgraph.season_III
0.03414	61	skewness_local_clustering_coefficient_subgraph_graph.season_I
0.034	264	friends_measure_graph_kurtosis.season_II
0.03385	116	friends_measure_graph_kurtosis.season_I
0.03352	427	kurtosis_absolute_weighted_degree_graph.season_III
0.03342	175	group_betweenness_subgraph.season_II
0.03338	46	weighted_diameter_subgraph.season_I
0.03332	285	geodesic_distance_weighted_graph.season_II
0.03332	170	geodesic_distance_weighted_subgraph.season_II
0.03326	411	friends_measure_graph_skewness.season_III
0.03251	143	sd_stress_centrality.season_I
0.03225	300	sd_degree.season_III
0.03219	296	weighted_skewness_stress_centrality.season_II
0.03194	195	diameter_through_subgraph.season_II
0.03132	341	diameter_subgraph.season_III
0.0312	150	edge_number.season_II
0.03114	45	diameter_subgraph.season_I
0.03101	386	edge_betweenness_community_weighted_subgraph.season_III
0.03081	221	weighted_skewness_node_betweenness_subgraph.season_II
0.03048	105	kurtosis_jaccard_coefficient.season_I
0.03041	141	kurtosis_weighted_geodesic_distance_graph.season_I
0.03014	183	weighted_skewness_closeness_centrality_subgraph.season_II
0.03005	115	friends_measure_graph_skewness.season_I
0.03001	211	weighted_average_local_clustering_coefficient_subgraph_graph.season_II
0.03001	166	average_geodesic_distance_subgraph.season_II
0.02973	225	skewness_edge_betweenness_subgraph.season_II
0.02834	391	multilevel_community_subgraph.season_III
0.02829	8	average_weighted_degree.season_I
0.02776	308	total_absolute_weighted_degree.season_III
0.02775	437	kurtosis_weighted_geodesic_distance_graph.season_III
0.02768	76	sd_edge_betweenness_subgraph.season_I
0.02684	208	sd_local_clustering_coefficient_subgraph_graph.season_II
0.02619	303	total_weighted_degree.season_III
0.02556	48	weighted_diameter_through_subgraph.season_I
0.02525	172	sd_weighted_geodesic_distance_subgraph.season_II
0.02503	323	group_betweenness_subgraph.season_III
0.02493	240	label_propagation_community_weighted_subgraph.season_II
0.02445	298	edge_number.season_III
0.02398	108	friends_measure_subgraph_average.season_I
0.02345	196	weighted_diameter_through_subgraph.season_II
0.02342	387	label_propagation_community_subgraph.season_III
0.02317	112	friends_measure_graph_sum.season_I
0.02285	403	friends_measure_subgraph_sum.season_III
0.02174	103	sd_jaccard_coefficient.season_I
0.0216	304	average_weighted_degree.season_III
0.02092	255	friends_measure_subgraph_sum.season_II
0.02064	104	skewness_jaccard_coefficient.season_I
0.0204	395	distinct_neighborhood.season_III
0.01975	257	friends_measure_subgraph_sd.season_II
0.01862	229	weighted_skewness_edge_betweenness_subgraph.season_II
0.01806	263	friends_measure_graph_skewness.season_II
0.01769	301	skewness_degree.season_III
0.01724	184	weighted_kurtosis_closeness_centrality_subgraph.season_II
0.01678	309	average_absolute_weighted_degree.season_III
0.01656	288	skewness_weighted_geodesic_distance_graph.season_II
0.01594	228	weighted_sd_edge_betweenness_subgraph.season_II
0.01577	18	average_geodesic_distance_subgraph.season_I
0.01576	157	sd_weighted_degree.season_II
0.01504	179	skewness_closeness_centrality_subgraph.season_II
0.01371	9	sd_weighted_degree.season_I
0.01371	314	average_geodesic_distance_subgraph.season_III
0.01351	224	sd_edge_betweenness_subgraph.season_II
0.01325	110	friends_measure_subgraph_skewness.season_I
0.01235	111	friends_mesure_subgraph_kurtosis.season_I
0.0116	280	geodesic_distance_graph.season_II
0.0116	165	geodesic_distance_subgraph.season_II
0.01152	158	skewness_weighted_degree.season_II
0.0108	259	friends_mesure_subgraph_kurtosis.season_II
0.01029	154	kurtosis_degree.season_II
0.01019	258	friends_measure_subgraph_skewness.season_II
0.00939	206	weighted_kurtosis_local_clustering_coefficient_subgraph.season_II
0.00924	406	friends_measure_subgraph_skewness.season_III
0.00868	226	kurtosis_edge_betweenness_subgraph.season_II
0.00783	201	kurtosis_local_clustering_coefficient_subgraph.season_II
0.00759	231	assortativity_subgraph.season_II
0.00735	83	assortativity_subgraph.season_I
0.00722	407	friends_mesure_subgraph_kurtosis.season_III
0.0069	159	kurtosis_weighted_degree.season_II
0.00561	11	kurtosis_weighted_degree.season_I
0.00508	353	weighted_skewness_local_clustering_coefficient_subgraph.season_III
0.00477	52	skewness_local_clustering_coefficient_subgraph.season_I
0.00438	379	assortativity_subgraph.season_III
0.0039	348	skewness_local_clustering_coefficient_subgraph.season_III
0.00325	317	kurtosis_geodesic_distance_subgraph.season_III
0.00322	315	sd_geodesic_distance_subgraph.season_III
0.00322	200	skewness_local_clustering_coefficient_subgraph.season_II
0.00252	167	sd_geodesic_distance_subgraph.season_II
0.00186	400	skewness_jaccard_coefficient.season_III
0.00186	401	kurtosis_jaccard_coefficient.season_III
0	57	weighted_skewness_local_clustering_coefficient_subgraph.season_I
0	67	average_node_betweenness_subgraph.season_I
0	5	skewness_degree.season_I
0	25	skewness_weighted_geodesic_distance_subgraph.season_I
0	99	distinct_neighborhood.season_I
0	58	weighted_kurtosis_local_clustering_coefficient_subgraph.season_I
0	6	kurtosis_degree.season_I
0	7	total_weighted_degree.season_I
0	49	global_clustering_coefficient_subgraph.season_I
0	26	kurtosis_weighted_geodesic_distance_subgraph.season_I
0	13	average_absolute_weighted_degree.season_I
0	31	skewness_closeness_centrality_subgraph.season_I
0	3	average_degree.season_I
0	63	weighted_average_local_clustering_coefficient_subgraph_graph.season_I
0	38	sd_closeness_centrality_graph_subgraph.season_I
0	41	weighted_average_closeness_centrality_graph_subgraph.season_I
0	37	average_closeness_centrality_graph_subgraph.season_I
0	24	sd_weighted_geodesic_distance_subgraph.season_I
0	32	kurtsos_cloeseness_centrality_subgraph.season_I
0	35	weighted_skewness_closeness_centrality_subgraph.season_I
0	36	weighted_kurtosis_closeness_centrality_subgraph.season_I
0	56	weighted_sd_local_clustering_coefficient_subgraph.season_I
0	23	average_weighted_geodesic_distance_subgraph.season_I
0	68	sd_node_betweenness_subgraph.season_I
0	42	weighted_sd_closeness_centrality_graph_subgraph.season_I
0	53	kurtosis_local_clustering_coefficient_subgraph.season_I
0	78	kurtosis_edge_betweenness_subgraph.season_I
0	77	skewness_edge_betweenness_subgraph.season_I
0	79	weighted_average_edge_betweeness_subgraph.season_I
0	15	skewness_absolute_weighted_degree.season_I
0	51	sd_local_clustering_coefficient_subgraph.season_I
0	81	weighted_skewness_edge_betweenness_subgraph.season_I
0	80	weighted_sd_edge_betweenness_subgraph.season_I
0	14	sd_absolute_weighted_degree.season_I
0	72	weighted_sd_node_betweenness_subgraph.season_I
0	82	weighted_kurtosis_edge_betweenness_subgraph.season_I
0	54	weighted_global_clustering_coefficient_subgraph.season_I
0	10	skewness_weighted_degree.season_I
0	20	skewness_geodesic_distance_subgraph.season_I
0	21	kurtosis_geodesic_distance_subgraph.season_I
0	19	sd_geodesic_distance_subgraph.season_I
0	16	kurtosis_absolute_weighted_degree.season_I
0	17	geodesic_distance_subgraph.season_I
0	71	weighted_average_node_betweenness_subgraph.season_I
0	12	total_absolute_weighted_degree.season_I
0	75	average_edge_betweenness_subgraph.season_I
0	223	average_edge_betweenness_subgraph.season_II
0	107	friends_measure_subgraph_sum.season_I
0	328	kurtsos_cloeseness_centrality_subgraph.season_III
0	338	weighted_sd_closeness_centrality_graph_subgraph.season_III
0	332	weighted_kurtosis_closeness_centrality_subgraph.season_III
0	331	weighted_skewness_closeness_centrality_subgraph.season_III
0	345	global_clustering_coefficient_subgraph.season_III
0	346	average_local_clustering_coefficient_subgraph.season_III
0	347	sd_local_clustering_coefficient_subgraph.season_III
0	351	weighted_average_local_clustering_coefficient_subgraph.season_III
0	350	weighted_global_clustering_coefficient_subgraph.season_III
0	349	kurtosis_local_clustering_coefficient_subgraph.season_III
0	330	weighted_sd_closeness_centrality_subgraph.season_III
0	327	skewness_closeness_centrality_subgraph.season_III
0	306	skewness_weighted_degree.season_III
0	324	weighted_group_betweenness_subgraph.season_III
0	312	kurtosis_absolute_weighted_degree.season_III
0	311	skewness_absolute_weighted_degree.season_III
0	310	sd_absolute_weighted_degree.season_III
0	313	geodesic_distance_subgraph.season_III
0	316	skewness_geodesic_distance_subgraph.season_III
0	319	average_weighted_geodesic_distance_subgraph.season_III
0	322	kurtosis_weighted_geodesic_distance_subgraph.season_III
0	321	skewness_weighted_geodesic_distance_subgraph.season_III
0	320	sd_weighted_geodesic_distance_subgraph.season_III
0	352	weighted_sd_local_clustering_coefficient_subgraph.season_III
0	354	weighted_kurtosis_local_clustering_coefficient_subgraph.season_III
0	355	average_local_clustering_coefficient_subgraph_graph.season_III
0	364	sd_node_betweenness_subgraph.season_III
0	415	sd_degree_graph.season_III
0	410	friends_measure_graph_sd.season_III
0	405	friends_measure_subgraph_sd.season_III
0	429	average_geodesic_distance_graph.season_III
0	430	sd_geodesic_distance_graph.season_III
0	431	skewness_geodesic_distance_graph.season_III
0	443	weighted_sd_stress_centrality.season_III
0	439	sd_stress_centrality.season_III
0	432	kurtosis_geodesic_distance_graph.season_III
0	404	friends_measure_subgraph_average.season_III
0	385	edge_betweenness_community_subgraph.season_III
0	384	walktrap_community_weighted_subgraph.season_III
0	371	average_edge_betweenness_subgraph.season_III
0	368	weighted_sd_node_betweenness_subgraph.season_III
0	373	skewness_edge_betweenness_subgraph.season_III
0	372	sd_edge_betweenness_subgraph.season_III
0	374	kurtosis_edge_betweenness_subgraph.season_III
0	378	weighted_kurtosis_edge_betweenness_subgraph.season_III
0	377	weighted_skewness_edge_betweenness_subgraph.season_III
0	376	weighted_sd_edge_betweenness_subgraph.season_III
0	375	weighted_average_edge_betweeness_subgraph.season_III
0	307	kurtosis_weighted_degree.season_III
0	305	sd_weighted_degree.season_III
0	109	friends_measure_subgraph_sd.season_I
0	142	average_stress_centrality.season_I
0	155	total_weighted_degree.season_II
0	153	skewness_degree.season_II
0	151	average_degree.season_II
0	156	average_weighted_degree.season_II
0	160	total_absolute_weighted_degree.season_II
0	161	average_absolute_weighted_degree.season_II
0	164	kurtosis_absolute_weighted_degree.season_II
0	163	skewness_absolute_weighted_degree.season_II
0	162	sd_absolute_weighted_degree.season_II
0	146	weighted_average_stress_centrality.season_I
0	140	skewness_weighted_geodesic_distance_graph.season_I
0	302	kurtosis_degree.season_III
0	136	kurtosis_geodesic_distance_graph.season_I
0	119	sd_degree_graph.season_I
0	118	average_degree_graph.season_I
0	114	friends_measure_graph_sd.season_I
0	120	skewness_degree_graph.season_I
0	129	sd_absolute_weighted_degree_graph.season_I
0	132	geodesic_distance_graph.season_I
0	135	skewness_geodesic_distance_graph.season_I
0	134	sd_geodesic_distance_graph.season_I
0	133	average_geodesic_distance_graph.season_I
0	168	skewness_geodesic_distance_subgraph.season_II
0	169	kurtosis_geodesic_distance_subgraph.season_II
0	171	average_weighted_geodesic_distance_subgraph.season_II
0	173	skewness_weighted_geodesic_distance_subgraph.season_II
0	266	average_degree_graph.season_II
0	256	friends_measure_subgraph_average.season_II
0	247	distinct_neighborhood.season_II
0	274	kurtosis_weighted_degree_graph.season_II
0	281	average_geodesic_distance_graph.season_II
0	282	sd_geodesic_distance_graph.season_II
0	299	average_degree.season_III
0	284	kurtosis_geodesic_distance_graph.season_II
0	283	skewness_geodesic_distance_graph.season_II
0	239	label_propagation_community_subgraph.season_II
0	236	walktrap_community_weighted_subgraph.season_II
0	230	weighted_kurtosis_edge_betweenness_subgraph.season_II
0	176	weighted_group_betweenness_subgraph.season_II
0	174	kurtosis_weighted_geodesic_distance_subgraph.season_II
0	185	average_closeness_centrality_graph_subgraph.season_II
0	180	kurtsos_cloeseness_centrality_subgraph.season_II
0	187	skewness_closeness_centrality_graph_subgraph.season_II
0	227	weighted_average_edge_betweeness_subgraph.season_II
0	205	weighted_skewness_local_clustering_coefficient_subgraph.season_II
0	202	weighted_global_clustering_coefficient_subgraph.season_II
0	197	global_clustering_coefficient_subgraph.season_II
0	2	edge_number.season_I
