# Supplementary material for: Combined network analysis and machine learning allows the prediction of metabolic pathways from tomato metabolomics data
Source: Commun Biol. 2019 Jun 18;2:214. doi: 10.1038/s42003-019-0440-4 (PMC6581905; doi:10.1038/s42003-019-0440-4)
Supplement: Supplementary file 5 — Supplementary Data 4 [file 42003_2019_440_MOESM5_ESM.xlsx]

## Sheet: Sheet1
Feature no.	Feature	Mathematical moment	Feature annotation	Feature definition (short)	Additional definition /comments (If necessary)
1	Number of edges subgraph	Total	edge_number	Total number of edges incident on adjacent nodes of subgraph	-
2	Degree subgraph	Mean	average_degree	the degree of a node, denoted by ki, is the number of edges liniking it to other nodes of the network, Here it Is de limted to the nodes and edges of the subgraph	-
3		Standard deviation	sd_degree		-
4		Skewness	skewness_degree		-
5		Kurtosis	kurtosis_degree		-
6	Weighted degree of subgraph	Sum	total_weighted_degree	the weighted node degree quantifies the weight of all edges incident on a node. In case of correlation-based network the weight of an edge corresponds to the absolute correlation coefficient. Here it is delimted to the nodes and edges of the subgraph	-
7		Mean	average_weighted_degree		-
8		Standard deviation	sd_weighted_degree		-
9		Skewness	skewness_weighted_degree		-
10		Kurtosis	kurtosis_weighted_degree		-
11	Absolute weighted degree	Sum	total_absolute_weighted_degree	the absolute weighted node degree quantifies theabsolute weight of all edgess incident on a node. In case of correlation-based network the weight of an edge corresponds to the absolute correlation coefficient. Here it is delimted to the nodes and edges of the subgraph	-
12		Mean	average_absolute_weighted_degree		-
13		Standard deviation	sd_absolute_weighted_degree		-
14		Skewness	skewness_absolute_weighted_degree		-
15		Kurtosis	kurtosis_absolute_weighted_degree		-
16	Geodesic distance of subgraph	Min	geodesic_distance_subgraph	the geodesic distance between two nodes I and j is the length of a shortest path between them. Here, the geodesic distance between all pairs of nodes within the subgraph were measured	-
17		Mean	average_geodesic_distance_subgraph		-
18		Standard deviation	sd_geodesic_distance_subgraph		-
19		Skewness	skewness_geodesic_distance_subgraph		-
20		Kurtosis	kurtosis_geodesic_distance_subgraph		-
21	Weighted geodesic distance of subgraph	Min	geodesic_distance_weighted_subgraph	in an edge-weighted graph the geodesic distance is given by the smallest sum of edge weights of the path. Here, the weighted geodesic distance between all pairs of nodes within the subgraph were measured	-
22		Mean	average_weighted_geodesic_distance_subgraph		-
23		Standard deviation	sd_weighted_geodesic_distance_subgraph		-
24		Skewness	skewness_weighted_geodesic_distance_subgraph		-
25		Kurtosis	kurtosis_weighted_geodesic_distance_subgraph		-
26	Group betweenness of subgraph within graph	Total	group_betweenness_subgraph	the total number of geodesic distances that run through any node of the subgraph	-
27	Weighted group betweenness of subgraph	Total	weighted_group_betweenness_subgraph	the total number of weighted geodesic distances that run through any node of the subgraph	-
28	Closenss centrality of subgraph	Mean	average_closeness_centrality_subgraph	the closeness centrality is the reciprocal of the average path length between a given node i and all other nodes in a given connected graph. Here, the closeness centrality was measured for every node within the subgraph	-
29		Standard deviation	sd_closeness_centrality_subgraph		-
30		Skewness	skewness_closeness_centrality_subgraph		-
31		Kurtosis	kurtosis_cloeseness_centrality_subgraph		-
32	Weighted closeness centrality of subgraph	Mean	weighted_average_closeness_centrality_subgraph	the weighted closeness centrality is the reciprocal of the weighted average path length between a given node i and all other nodes in a given connected graph. Here, the weighted closeness centrality was measured for every node in within the subgraph	-
33		Standard deviation	weighted_sd_closeness_centrality_subgraph		-
34		Skewness	weighted_skewness_closeness_centrality_subgraph		-
35		Kurtosis	weighted_kurtosis_closeness_centrality_subgraph		-
36	Closenss centrality of subgraph within graph	Mean	average_closeness_centrality_graph_subgraph	the closeness centrality is the reciprocal of the average path length between a given node i and all other nodes in a given connected graph. Here, the closeness centrality was measured for every node of the subgraph in the background of the entire graph	-
37		Standard deviation	sd_closeness_centrality_graph_subgraph		-
38		Skewness	skewness_closeness_centrality_graph_subgraph		-
39		Kurtosis	kurtosis_closeness_centrality_graph_subgraph		-
40	Weighted closeness centrality of subgraph within graph	Mean	weighted_average_closeness_centrality_graph_subgraph	the weighted closeness centrality is the reciprocal of the weighted average path length between a given node i and all other nodes in a given connected graph. Here, the weighted closeness centrality was measured for every node of the subgraphin the background of the entire graph	-
41		Standard deviation	weighted_sd_closeness_centrality_graph_subgraph		-
42		Skewness	weighted_skewness_closeness_centrality_graph_subgraph		-
43		Kurtosis	weighted_kurtosis_closeness_centrality_graph_subgraph		-
44	Diameter of subgraph	-	diameter_subgraph	the diameter of a graph is the maximum geodesic distance between any pair of nodes. Here it is limited to the subgraph	-
45	Weighted diameter of subgraph	-	weighted_diameter_subgraph	the weighted diameter of a graph is the maximum weighted geodesic distance between any pair of node. Here it is delimted to the subgraph	-
46	Diameter centrality of subgraph	-	diameter_through_subgraph	the diameter centrality here is defined as the total number of geodesic distances of length of the diameter passing through any node of the subgraph	-
47	Weighted diameter centrality of subraph		weighted_diameter_through_subgraph	the weighted diameter centrality here is definedas the total number of weighted geodesic distances of length of the weigthed diameter passing through any node of the subgraph	-
48	Global clustering coefficient of subgraph	-	global_clustering_coefficient_subgraph	the global clustering coefficient is defined as the ratio of all closed triplets over all triplets possible in a network. It assesses how close the network is from being a fully connected network. Here it is delimted to the subgraph	-
49	Local clustering coefficient of subgraph	Mean	average_local_clustering_coefficient_subgraph	the local clustering coefficient of a node i is the proportion of existing edges from all possible edges between the neighbors of i. It quantifies how close the subnetwork induced by i and its adjacent nodes is from a clique. Here it is delimted to the subgraph	-
50		Standard deviation	sd_local_clustering_coefficient_subgraph		-
51		Skewness	skewness_local_clustering_coefficient_subgraph		-
52		Kurtosis	kurtosis_local_clustering_coefficient_subgraph		-
53	Weigthed global clustering coefficient of subgraph	-	weighted_global_clustering_coefficient_subgraph	the weighted global clustering coefficient accounts for the edge weights when estimating the ratio of triplets. Here it is delimted to the subgraph	-
54	Weighted local clustering coefficient of subgraph	Mean	weighted_average_local_clustering_coefficient_subgraph	the weighted local clustering coefficient accounts for the edge weights when estimating how close the subnetwork is from being a clique. Here it is delimted to the subgraph	-
55		Standard deviation	weighted_sd_local_clustering_coefficient_subgraph		-
56		Skewness	weighted_skewness_local_clustering_coefficient_subgraph		-
57		Kurtosis	kurtosis_local_clustering_coefficient_subgraph		-
58	Local clustering coefficient of subgraph within graph	Mean	average_local_clustering_coefficient_subgraph_graph	here, the local clustering coefficient is estimated for all nodes of the subgraph in the background of the entire graph	-
59		Standard deviation	sd_local_clustering_coefficient_subgraph_graph		-
60		Skewness	skewness_local_clustering_coefficient_subgraph_graph		-
61		Kurtosis	kurtosis_local_clustering_coefficient_subgraph_graph		-
62	Weighted local clustering coefficient of subgraph within graph	Mean	weighted_average_local_clustering_coefficient_subgraph_graph	here, the weighted local clustering coefficient is estimated for all nodes in the subgraph in the background of the entire graph	-
63		Standard deviation	weighted_sd_local_clustering_coefficient_subgraph_graph		-
64		Skewness	weighted_skewness_local_clustering_coefficient_subgraph_graph		-
65		Kurtosis	weighted_kurtosis_local_clustering_coefficient_subgraph_graph		-
66	Node betweenness centrality of subgraph	Mean	average_node_betweenness_subgraph	the node betweenness centrality of a node i is given by the number of geodesic distances between any two nodes that contain the node.Here it is delimted to the subgraph	-
67		Standard deviation	sd_node_betweenness_subgraph		-
68		Skewness	skewness_node_betweenness_subgraph		-
69		Kurtosis	kurtosis_node_betweenness_subgraph		-
70	Weigthed node betweenness centrality of subgraph	Mean	weighted_average_node_betweenness_subgraph	the weighted node betweenness centrality of a node i is given by the number of weighted geodesic distances between any two nodes that contain the node. Here it is delimted to the subgraph	-
71		Standard deviation	weighted_sd_node_betweenness_subgraph		-
72		Skewness	weighted_skewness_node_betweenness_subgraph		-
73		Kurtosis	weighted_kurtosis_node_betweenness_subgraph		-
74	Edge betweenness of subgraph	Mean	average_edge_betweenness_subgraph	the edge betweenness centrality of an edge lis given by the number of geodesic distances between any two nodes that contain the edge. Here it is delimted to the subgraph	-
75		Standard deviation	sd_edge_betweenness_subgraph		-
76		Skewness	skewness_edge_betweenness_subgraph		-
77		Kurtosis	kurtosis_edge_betweenness_subgraph		-
78	Weighted edge betweenness of subgraph	Mean	weighted_average_edge_betweeness_subgraph	the weigthed edge betweenness centrality of an edgel is given by the number of weighted geodesic distances between any two nodes that contain the edge. Here it is delimted to the subgraph	-
79		Standard deviation	weighted_sd_edge_betweenness_subgraph		-
80		Skewness	weighted_skewness_edge_betweenness_subgraph		-
81		Kurtosis	weighted_kurtosis_edge_betweenness_subgraph		-
82	Assortativity of subgraph	-	assortativity_subgraph	The assortativity coefficient is the correlation between the node of degree k and the average of neighbor degree over all nodes of degree k. It tells in a concise fashion how nodes are preferentially connected to each other. Here it is delimted to the subgraph	-
83	Density of subgraph	-	density_subgraph	the density of a graph is the number of edges over the number of possible edges. Here it is delimted to the subgraph	-
84	Fast greedy community of subgraph	-	fast_greedy_community_subgraph	the fastgreedy community detecting algorithm applies a hierarchical bottom-up approach, in which initially each node is seperated into a different community. Iteratively, communities are logically merged until an optimal modularity score is achieved. The weighted version takes into account the weights of the edges.	a community is a collection of densely or strongly connected nodes relatively to their relation with the rest of the network. Communities are detected by community detecting algorithms (CDA). A modularity score quantifies the strength of the division of a network into communities based on the CDA applied. Here a given CDA was applied to the entire graph, computing all communities. Then, the commu…
85	Weighted fast greedy community of subgraph	-	fast_greedy_community_weighted_subgraph
86	Walktrap community of subgraph	-	walktrap_community_subgraph	the walktrap community detecting algorithm is based on the idea of short randomn walks, where nodes are merged into communities based on the similarity of their corresponding random walks. The weighted version takes into account the weights of the edges.
87	Weighted walktrap community of subgraph	-	walktrap_community_weighted_subgraph
88	Edge betweenness community of subgraph	-	edge_betweenness_community_subgraph	the edge betweenness community detecting algorithm is based on the edge betweenness centrality property (see above). It applies a hierarchical decompositionn process, in which edges are removed based on their betweenness score. Communities are build on the idea that edges connecting different communities are more likely to be contained as multiple shortest paths. The weighted version takes into a…
89	Weighted edge betweenness community of subgraph	-	edge_betweenness_community_weighted_subgraph
90	label rank propagation community of subgraph	-	label_propagation_community_subgraph	the label propagation community detecting algorithm applies an approache in which every node is assigned one of k labels. The method proceeds iteratively and reassigns lables to nodes in a way that each node takes the most frequent label of its neighbor in a synchrnous manner. The method stops when the label of each node is one of the most frequent labels in its neighborhood. The label rank propa…
91	Weighted label rank propagation community of subgraph	-	label_propagation_community_weighted_subgraph
92	Leading eigenvector community of subgraph	-	leading_eigentvector_community_subgraph	the leading eigenvector community detecting algorithm applies a top-down hierarchical approach that optimizes the modularity function. In each step, the graph is split into two parts in a way that seperation yields a significant increase in modularity. The split is performed my determining the leading eigenvector of the so called modularity matrix. The weighted version takes into account the weig…
93	Weighted leading eigenvector community of subgraph	-	leading_eigenvector_community_weighted_subgraph
94	Multilevel community of subgraph	-	multilevel_community_subgraph	the multivel community community detecting algorithm applies a bottom-up hierarchical approach, where initially each node is assigned to a community on its own. In each step nodes are merged with other nodes with which they attain the greates contribution to a community. When no more nodes can be merged, the different communites are considered as nodes an the merging of nodes restarts. The proces…
95	Weighted multilevel community of subgraph	-	multilevel_community_weighted_subgraph
96	Common neighborhoods	-	common_neighborhood	the common neighborhood measure quantifies how many friends /nodes of order one all nodes within the subgraph have in common in the background of the entire graph and excluding friendships to each other
97	Union of neighborhoods	-	union_of_neighborhood	the union of friends measure quantifies how many friends /nodes of order one all nodes within the subgraph have in total counting each friend only once in the background of the entire graph and excluding friendships to each other
98	Distinct neighborhoods	-	distinct_neighborhood	the distinct neighborhoods measure accounts for all nodes that are significantly correlated to exactly one metabolite within a pathway
99	Mixed neighborhoods	-	mixed_neighborhood	the mixed neighborhoods measure accounts for all nodes that are significantly correlated to more than one metabolite within a pathway , but not all of them
100	Jaccard coefficient	-	jaccard_coefficient	the Jaccard coefficient is defined as: common friends / total friends. Here the definition was applied to all nodes in the subgraph in the background of the graph
101		Mean	average_jaccard_coefficient
102		Standard deviation	sd_jaccard_coefficient
103		Skewness	skewness_jaccard_coefficient
104		Kurtosis	kurtosis_jaccard_coefficient
105	Preferential attachment score		preferential_attachment_score	the preferential attachment score is the product of all first order nodes, excluding friendship to each other, of all nodes in a subgraph
106	Friends measure of subgraph	Sum	friends_measure_subgraph_sum	the friends measure quantifies how many friends/nodes of order one two nodes have in common, regardless whether they are connected to each other of not. Here, the friends measure was computed for any two pairs of nodes within the subgraph excluding the remaining nodes of the graph
107		Mean	friends_measure_subgraph_average
108		Standard deviation	friends_measure_subgraph_sd
109		Skewness	friends_measure_subgraph_skewness
110		Kurtosis	friends_mesure_subgraph_kurtosis
111	Friends measure of graph	Sum	friends_measure_graph_sum	the friends measure quantifies how many friends/nodes of order one two nodes have in common, regardless whether they are connected to each other of not. Here, the friends measure was computed for any two pairs of nodes within the subgraph including all nodes of the graph
112		Mean	friends_measure_graph_average
113		Standard deviation	friends_measure_graph_sd
114		Skewness	friends_measure_graph_skewness
115		Kurtosis	friends_measure_graph_kurtosis
116	Number of edges subgraph within graph	Total	edge_number_graph	Total number of edges incident on adjacent nodes of subgraph inclduing edges to nodes of the remaining graph
117	Degree graph	Mean	average_degree_graph	the degree of a node, denoted by ki, is the number of edges liniking it to other nodes of the network. Here it denotes all edges within the subgraph and the edges linking the nodes of the subgraph to the remaining nodes of the graph
118		Standard deviation	sd_degree_graph
119		Skewness	skewness_degree_graph
120		Kurtosis	kurtosis_degree_graph
121	Weighted degree graph	Total	total_weighted_degree_graph	the weighted node degree quantifies the weight of all edges incident on a node. In case of correlation-based network the weight of an edge corresponds to the absolute correlation coefficient. Here it denotes all edges within the subgraph and the edges linking the nodes of the subgraph to the remaining nodes of the graph
122		Mean	average_weighted_degree_graph
123		Standard deviation	sd_weighted_degree_graph
124		Skewness	skewness_weighted_degree_graph
125		Kurtosis	kurtosis_weighted_degree_graph
126	Absolute weighted degree graph	Total	total_absolute_weighted_degree_graph	the absolute weighted node degree quantifies the absolute weight of all edgess incident on a node. In case of correlation-based network the weight of an edge corresponds to the absolute correlation coefficient. Here it denotes all edges within the subgraph and the edges linking the nodes of the subgraph to the remaining nodes of the graph
127		Mean	average_absolute_weighted_degree_graph
128		Standard deviation	sd_absolute_weighted_degree_graph
129		Skewness	skewness_absolute_weighted_degree_graph
130		Kurtosis	kurtosis_absolute_weighted_degree_graph
131	Geodesic distance of graph	Min	geodesic_distance_graph	the geodesic distance between two nodes I and j is the length of a shortest path between them. Here, the geodesic distance between all pairs of nodes of the graph that pass trough any node of the subgraph were measured
132		Mean	average_geodesic_distance_graph
133		Standard deviation	sd_geodesic_distance_graph
134		Skewness	skewness_geodesic_distance_graph
135		Kurtosis	kurtosis_geodesic_distance_graph
136	Weighted geodesic distance of graph	Min	geodesic_distance_weighted_graph	in an edge-weighted graph the geodesic distance is given by the smallest sum of edge weights of the path. Here, the weighted geodesic distance between all pairs of the graph that pass through any node of the subgraph were measured
137		Mean	average_weighted_geodesic_distance_graph
138		Standard deviation	sd_weighted_geodesic_distance_graph
139		Skewness	skewness_weighted_geodesic_distance_graph
140		Kurtosis	kurtosis_weighted_geodesic_distance_graph
141	Stress centrality	Mean	average_stress_centrality	the stress centrality measure quantifies how many geodesic distances run through a given node i. Here stress centrality was computed for each node of the subgraph in the background of the entire graph
142		Standard deviation	sd_stress_centrality
143		Skewness	skewness_stress_centrality
144		Kurtosis	kurtosis_stress_centrality
145	Weighted stress centrality	Mean	weighted_average_stress_centrality	the weighted stress centrality measure quantifies how many weigthed geodesic distances run through a given node i. Here stress centrality was computed for each node of the subgraph in the background of the entire graph
146		Standard deviation	weighted_sd_stress_centrality
147		Skewness	weighted_skewness_stress_centrality
148		Kurtosis	weighted_kurtosis_stress_centrality
