# Supplementary material for: Combined network analysis and machine learning allows the prediction of metabolic pathways from tomato metabolomics data
Source: Commun Biol. 2019 Jun 18;2:214. doi: 10.1038/s42003-019-0440-4 (PMC6581905; doi:10.1038/s42003-019-0440-4)
Supplement: Supplementary file 6 — Supplementary Data 5 [file 42003_2019_440_MOESM6_ESM.xlsx]

## Sheet: leaveoneout_ranking
instance left out	predicted class	prediction value	rank within predicted class	range within class 1	range within class 2	no. of instances predicted as class 1	no. of instances predicted as class 2	total number of instances
instance_1	1	0.99	30	30	58	67536	17047795	17115331
instance_2	1	1	1	1	36	66230	17049101	17115331
instance_3	1	0.94	107	107	121	66387	17048944	17115331
instance_4	1	0.84	606	606	754	63578	17051753	17115331
instance_5	2	0.62	125737	125737	146766	57831	17057500	17115331
instance_6	1	0.51	49246	49246	53496	58076	17057255	17115331
instance_7	1	1	1	1	47	62003	17053328	17115331
instance_8	1	0.91	142	142	166	65139	17050192	17115331
instance_9	1	0.71	6280	6280	7198	67922	17047409	17115331
instance_10	1	0.9	166	166	207	63788	17051543	17115331
instance_11	2	0.52	6310	6310	13178	67257	17048074	17115331
instance_12	1	0.67	10443	10443	11877	63222	17052109	17115331
instance_13	1	0.75	3287	3287	3878	64495	17050836	17115331
instance_14	1	0.94	111	111	129	62709	17052622	17115331
instance_15	1	0.56	28114	28114	30790	52654	17062677	17115331
instance_16	1	0.93	123	123	144	61805	17053526	17115331
instance_17	1	1	1	1	53	59648	17055683	17115331
instance_18	1	0.96	77	77	94	59657	17055674	17115331
instance_19	2	0.54	23522	23522	33692	61887	17053444	17115331
instance_20	1	0.67	9249	9249	10582	68761	17046570	17115331
instance_21	1	0.66	11873	11873	13385	68755	17046576	17115331
instance_22	1	0.54	40944	40944	45070	67581	17047750	17115331
instance_23	1	0.96	90	90	103	63926	17051405	17115331
instance_24	1	0.84	641	641	767	61302	17054029	17115331
instance_25	2	0.6	109182	109182	128814	64536	17050795	17115331
instance_26	1	0.95	100	100	115	66809	17048522	17115331
instance_27	1	1	1	1	47	65971	17049360	17115331
instance_28	1	0.98	57	57	72	66905	17048426	17115331
instance_29	1	1	1	1	42	69657	17045674	17115331
instance_30	1	0.57	29298	29298	32334	65244	17050087	17115331
instance_31	2	0.52	6112	6112	13276	63790	17051541	17115331
instance_32	1	1	1	1	43	70475	17044856	17115331
instance_33	1	0.61	19416	19416	21551	62125	17053206	17115331
instance_34	1	0.99	43	43	59	59911	17055420	17115331
instance_35	1	0.6	22984	22984	25504	63624	17051707	17115331
instance_36	1	0.67	12116	12116	13597	62262	17053069	17115331
instance_37	1	0.89	256	256	314	66815	17048516	17115331
instance_38	1	0.89	256	256	314	66815	17048516	17115331
instance_39	1	1	1	1	37	67275	17048056	17115331
instance_40	2	0.58	57737	57737	70497	58554	17056777	17115331
instance_41	1	0.71	6320	6320	7252	61079	17054252	17115331
instance_42	1	1	1	1	49	65631	17049700	17115331
instance_43	1	0.91	156	156	190	65189	17050142	17115331
instance_44	1	0.5	61389	61389	66653	66653	17048678	17115331
instance_45	1	0.72	6238	6238	7178	63486	17051845	17115331
instance_46	1	1	1	1	47	68966	17046365	17115331
instance_47	1	0.55	39518	39518	43278	69571	17045760	17115331
instance_48	1	0.9	198	198	243	68325	17047006	17115331
instance_49	1	0.5	54215	54215	60184	60184	17055147	17115331
instance_50	1	0.99	42	42	58	62688	17052643	17115331
instance_51	1	0.75	3070	3070	3565	65041	17050290	17115331
instance_52	2	0.54	24336	24336	34463	63690	17051641	17115331
instance_53	1	0.87	370	370	467	64762	17050569	17115331
instance_54	1	0.61	20994	20994	23396	66853	17048478	17115331
instance_55	1	0.61	19461	19461	21572	63159	17052172	17115331
instance_56	1	0.95	99	99	119	64038	17051293	17115331
instance_57	1	0.99	38	38	64	62386	17052945	17115331
instance_58	1	1	1	1	46	62871	17052460	17115331
instance_59	1	0.99	41	41	61	65839	17049492	17115331
instance_60	1	0.98	54	54	85	67933	17047398	17115331
instance_61	1	0.99	47	47	60	67410	17047921	17115331
instance_62	2	0.72	506733	506733	561205	65727	17049604	17115331
instance_63	1	0.99	52	52	65	68066	17047265	17115331
instance_64	1	1	1	1	56	70904	17044427	17115331
instance_65	1	0.55	41663	41663	45473	73638	17041693	17115331
instance_66	1	0.97	84	84	96	65924	17049407	17115331
instance_67	1	0.92	158	158	192	64958	17050373	17115331
instance_68	1	1	1	1	56	69395	17045936	17115331
instance_69	2	0.78	731596	731596	800219	64236	17051095	17115331
instance_70	1	0.52	54390	54390	59638	71992	17043339	17115331
instance_71	1	0.92	147	147	171	70864	17044467	17115331
instance_72	1	0.56	35948	35948	39728	73612	17041719	17115331
instance_73	2	0.8	943823	943823	1043220	67859	17047472	17115331
instance_74	2	0.86	1422744	1422744	1592527	60999	17054332	17115331
instance_75	1	0.87	321	321	408	64249	17051082	17115331
instance_76	1	0.94	125	125	153	66278	17049053	17115331
instance_77	2	0.83	1466198	1466198	1617457	68198	17047133	17115331
instance_78	1	0.97	83	83	94	75722	17039609	17115331
instance_79	1	0.99	44	44	63	70244	17045087	17115331
instance_80	2	0.83	1320419	1320419	1462237	67144	17048187	17115331
instance_81	1	1	1	1	43	69748	17045583	17115331
instance_82	1	0.7	7763	7763	8856	67013	17048318	17115331
instance_83	1	0.7	6952	6952	7967	65382	17049949	17115331
instance_84	1	1	1	1	51	65078	17050253	17115331
instance_85	2	0.54	22224	22224	31442	67039	17048292	17115331
instance_86	1	1	1	1	51	68086	17047245	17115331
instance_87	2	0.72	461070	461070	512637	69136	17046195	17115331
instance_88	1	0.68	9163	9163	10488	67042	17048289	17115331
instance_89	1	0.63	18811	18811	20908	64632	17050699	17115331
instance_90	1	0.7	7050	7050	8177	68126	17047205	17115331
instance_91	1	0.74	4547	4547	5327	67053	17048278	17115331
instance_92	1	0.96	86	86	105	69856	17045475	17115331
instance_93	1	1	1	1	53	71651	17043680	17115331
instance_94	2	0.51	1	1	6080	70390	17044941	17115331
instance_95	1	0.59	27689	27689	30496	68492	17046839	17115331
instance_96	1	0.92	153	153	188	69012	17046319	17115331
instance_97	1	0.6	24037	24037	26341	63672	17051659	17115331
instance_98	1	0.81	1414	1414	1720	66810	17048521	17115331
instance_99	1	0.75	4405	4405	5084	69550	17045781	17115331
instance_100	1	0.72	6539	6539	7591	71503	17043828	17115331
instance_101	1	0.97	89	89	109	69781	17045550	17115331
instance_102	1	0.71	7500	7500	8553	69499	17045832	17115331
instance_103	1	0.75	3698	3698	4305	65105	17050226	17115331
instance_104	1	0.82	1293	1293	1542	69536	17045795	17115331
instance_105	1	0.62	20129	20129	22249	66174	17049157	17115331
instance_106	1	0.91	199	199	249	65835	17049496	17115331
instance_107	1	1	1	1	48	67284	17048047	17115331
instance_108	1	1	1	1	48	67284	17048047	17115331
instance_109	1	1	1	1	56	62359	17052972	17115331
instance_110	1	0.94	132	132	149	64667	17050664	17115331
instance_111	1	0.6	21931	21931	24225	62920	17052411	17115331
instance_112	2	0.57	53461	53461	66375	67232	17048099	17115331
instance_113	1	1	1	1	48	63004	17052327	17115331
instance_114	1	0.78	2095	2095	2588	63981	17051350	17115331
instance_115	1	0.98	70	70	88	65215	17050116	17115331
instance_116	1	0.86	462	462	545	68180	17047151	17115331
instance_117	1	0.74	6035	6035	7046	70495	17044836	17115331
instance_118	1	0.96	95	95	109	71044	17044287	17115331
instance_119	1	0.81	1251	1251	1596	73995	17041336	17115331
instance_120	1	0.87	392	392	480	72445	17042886	17115331
instance_121	1	0.95	113	113	128	71576	17043755	17115331
instance_122	1	0.9	237	237	274	74642	17040689	17115331
instance_123	1	0.66	16592	16592	18306	68002	17047329	17115331
instance_124	1	1	1	1	59	74257	17041074	17115331
instance_125	1	1	1	1	59	74257	17041074	17115331
instance_126	2	0.83	1197846	1197846	1324516	73548	17041783	17115331
instance_127	1	0.59	27624	27624	30301	67632	17047699	17115331
instance_128	2	0.77	819219	819219	905676	59775	17055556	17115331
instance_129	1	1	1	1	47	61633	17053698	17115331
instance_130	1	0.62	18882	18882	20850	61532	17053799	17115331
instance_131	2	0.71	404680	404680	454491	60673	17054658	17115331
instance_132	1	0.79	1499	1499	1846	61814	17053517	17115331
instance_133	1	1	1	1	41	60109	17055222	17115331
instance_134	1	0.98	65	65	80	61063	17054268	17115331
instance_135	1	0.89	253	253	306	58892	17056439	17115331
instance_136	1	0.68	10033	10033	11402	56713	17058618	17115331
instance_137	1	1	1	1	51	57268	17058063	17115331
instance_138	1	0.98	64	64	80	55146	17060185	17115331
instance_139	1	0.9	204	204	250	56991	17058340	17115331
instance_140	1	0.52	47364	47364	51279	60570	17054761	17115331
instance_141	1	0.64	17495	17495	19374	63566	17051765	17115331
instance_142	1	0.84	660	660	809	61521	17053810	17115331
instance_143	1	0.9	206	206	241	59186	17056145	17115331
instance_144	1	1	1	1	37	58408	17056923	17115331
instance_145	1	0.5	55864	55864	60223	60223	17055108	17115331
instance_146	1	1	1	1	36	60867	17054464	17115331
instance_147	1	0.88	308	308	366	62671	17052660	17115331
instance_148	1	0.99	36	36	51	58576	17056755	17115331
instance_149	2	0.68	271134	271134	308438	63074	17052257	17115331
instance_150	1	0.97	69	69	90	61402	17053929	17115331
instance_151	1	0.97	65	65	93	57984	17057347	17115331
instance_152	2	0.83	1348856	1348856	1493784	59532	17055799	17115331
instance_153	1	0.78	2567	2567	3146	68039	17047292	17115331
instance_154	1	0.9	278	278	344	67624	17047707	17115331
instance_155	1	0.7	7618	7618	8680	65411	17049920	17115331
instance_156	1	0.68	8138	8138	9270	59813	17055518	17115331
instance_157	1	0.94	116	116	142	64126	17051205	17115331
instance_158	1	0.75	3613	3613	4246	63240	17052091	17115331
instance_159	2	0.58	65375	65375	80412	62994	17052337	17115331
instance_160	1	1	1	1	37	57443	17057888	17115331
instance_161	1	1	1	1	37	62359	17052972	17115331
instance_162	1	0.65	13284	13284	14873	61065	17054266	17115331
instance_163	1	0.97	68	68	85	64386	17050945	17115331
instance_164	2	0.57	54245	54245	67846	65003	17050328	17115331
instance_165	1	0.84	657	657	816	63755	17051576	17115331
instance_166	2	0.67	275208	275208	314495	53803	17061528	17115331
instance_167	1	0.59	24425	24425	26673	56129	17059202	17115331
instance_168	1	0.7	8950	8950	10184	62980	17052351	17115331
instance_169	2	0.94	4300884	4300884	4894972	57746	17057585	17115331
instance_170	2	0.57	54056	54056	67165	71830	17043501	17115331
instance_171	1	0.88	455	455	547	66023	17049308	17115331
instance_172	1	0.72	6358	6358	7278	67947	17047384	17115331
instance_173	2	0.75	679402	679402	748991	89102	17026229	17115331
instance_174	2	0.85	1710701	1710701	1885719	81166	17034165	17115331
instance_175	2	0.92	3868707	3868707	4209296	76014	17039317	17115331
instance_176	2	0.85	1876332	1876332	2069620	74538	17040793	17115331
instance_177	1	0.79	2271	2271	2718	74207	17041124	17115331
instance_178	2	0.59	97574	97574	116421	74726	17040605	17115331
instance_179	2	0.84	1697673	1697673	1865399	66894	17048437	17115331
instance_180	1	0.7	7966	7966	9069	65341	17049990	17115331
instance_181	1	0.73	5603	5603	6466	66972	17048359	17115331
instance_182	2	0.68	374572	374572	419931	79335	17035996	17115331
instance_183	1	0.75	5402	5402	6370	78815	17036516	17115331
instance_184	2	0.77	929331	929331	1023614	77801	17037530	17115331
instance_185	2	0.51	1	1	6718	74528	17040803	17115331
instance_186	2	0.9	2946448	2946448	3235926	69842	17045489	17115331
instance_187	2	0.93	3872931	3872931	4332460	74020	17041311	17115331
instance_188	2	0.77	836517	836517	925282	71647	17043684	17115331
instance_189	1	0.72	6474	6474	7480	70743	17044588	17115331
instance_190	2	0.7	377847	377847	423395	72543	17042788	17115331
instance_191	2	0.7	414583	414583	461157	77525	17037806	17115331
instance_192	2	0.87	2189189	2189189	2415385	80315	17035016	17115331
instance_193	1	0.89	306	306	350	81398	17033933	17115331
instance_194	2	0.77	863880	863880	946680	79013	17036318	17115331
instance_195	2	0.66	255630	255630	292190	70523	17044808	17115331
instance_196	2	0.93	4321581	4321581	4721779	71381	17043950	17115331
instance_197	1	0.61	21673	21673	24055	69145	17046186	17115331
instance_198	1	0.81	1428	1428	1689	66958	17048373	17115331
instance_199	1	0.86	631	631	731	64249	17051082	17115331
instance_200	2	0.73	596289	596289	660923	64629	17050702	17115331
instance_201	2	0.9	2981987	2981987	3259977	73181	17042150	17115331
instance_202	1	0.5	58078	58078	64048	64048	17051283	17115331
instance_203	2	0.67	266260	266260	302675	64077	17051254	17115331
instance_204	2	0.55	32432	32432	42869	64608	17050723	17115331
instance_205	2	0.72	445493	445493	500097	57050	17058281	17115331
instance_206	2	0.73	520030	520030	582203	57667	17057664	17115331
instance_207	1	0.56	32723	32723	36015	64763	17050568	17115331
instance_208	2	0.79	1030846	1030846	1135135	60486	17054845	17115331
instance_209	1	0.59	23939	23939	26286	60376	17054955	17115331
instance_210	1	0.53	42487	42487	46615	62018	17053313	17115331
instance_211	2	0.52	6469	6469	13739	62808	17052523	17115331
instance_212	2	0.63	151359	151359	175338	64005	17051326	17115331
instance_213	1	0.78	2972	2972	3495	69090	17046241	17115331
instance_214	2	0.68	342464	342464	386641	75417	17039914	17115331
instance_215	1	0.61	22598	22598	25020	71268	17044063	17115331
instance_216	2	0.77	904791	904791	1001697	67490	17047841	17115331
instance_217	1	0.52	51391	51391	56229	67202	17048129	17115331
instance_218	2	0.57	52094	52094	64727	69324	17046007	17115331
instance_219	2	0.89	2661622	2661622	2922753	64433	17050898	17115331
instance_220	2	0.76	758083	758083	841402	59333	17055998	17115331
instance_221	2	0.64	174936	174936	201954	62218	17053113	17115331
instance_222	2	0.56	41833	41833	52973	68380	17046951	17115331
instance_223	2	0.71	406994	406994	458798	65939	17049392	17115331
instance_224	2	0.79	1072558	1072558	1181087	69373	17045958	17115331
instance_225	2	0.81	1183604	1183604	1308317	65893	17049438	17115331
instance_226	2	0.93	4229702	4229702	4814588	62862	17052469	17115331
instance_227	2	0.79	1023253	1023253	1134830	66709	17048622	17115331
instance_228	2	0.78	885966	885966	983731	68474	17046857	17115331
instance_229	2	0.85	1894575	1894575	2090560	58975	17056356	17115331
instance_230	2	0.71	388915	388915	440132	57487	17057844	17115331
instance_231	2	0.7	391960	391960	441539	69419	17045912	17115331
instance_232	1	0.58	30958	30958	33936	68920	17046411	17115331
instance_233	1	0.51	57201	57201	62480	68311	17047020	17115331
instance_234	2	0.77	842321	842321	940180	70961	17044370	17115331
instance_235	1	0.62	22513	22513	25017	70549	17044782	17115331
instance_236	1	0.92	249	249	293	72275	17043056	17115331
instance_237	2	0.63	136448	136448	159065	69500	17045831	17115331
instance_238	2	0.73	538573	538573	606054	71565	17043766	17115331
instance_239	2	0.92	3876707	3876707	4238318	67989	17047342	17115331
instance_240	1	0.85	1006	1006	1232	75861	17039470	17115331
instance_241	2	0.94	4774306	4774306	5278828	68419	17046912	17115331
instance_242	2	0.9	3108671	3108671	3459232	70814	17044517	17115331
instance_243	2	0.59	83745	83745	99974	72901	17042430	17115331
instance_244	2	0.82	1302247	1302247	1440792	72549	17042782	17115331
instance_245	2	0.66	225560	225560	255599	73071	17042260	17115331
instance_246	2	0.67	283395	283395	319201	81317	17034014	17115331
instance_247	2	0.89	2585430	2585430	2862496	71114	17044217	17115331
instance_248	1	0.58	36497	36497	39658	78155	17037176	17115331
instance_249	1	0.73	5414	5414	6263	68990	17046341	17115331
instance_250	2	0.68	319780	319780	357479	77013	17038318	17115331
instance_251	2	0.81	1135529	1135529	1251794	71593	17043738	17115331
instance_252	1	0.71	8972	8972	10114	72205	17043126	17115331
instance_253	2	0.77	813503	813503	893613	78076	17037255	17115331
instance_254	1	0.79	3276	3276	3962	83547	17031784	17115331
instance_255	2	0.78	997393	997393	1097340	88610	17026721	17115331
instance_256	1	0.74	5519	5519	6269	68937	17046394	17115331
instance_257	2	1	9884252	9884252	17046740	68591	17046740	17115331
instance_258	2	0.98	7106503	7106503	8181483	70227	17045104	17115331
instance_259	2	1	9817634	9817634	17043135	72196	17043135	17115331
instance_260	1	0.71	13620	13620	15382	84548	17030783	17115331
instance_261	2	0.6	115034	115034	134997	80972	17034359	17115331
instance_262	2	1	10249149	10249149	17037280	78051	17037280	17115331
instance_263	2	0.85	1851339	1851339	2042555	81074	17034257	17115331
instance_264	2	0.97	6131182	6131182	7053363	75649	17039682	17115331
instance_265	2	1	10544744	10544744	17039470	75861	17039470	17115331
instance_266	2	0.78	904031	904031	997904	74156	17041175	17115331
instance_267	2	0.92	3938850	3938850	4289573	71780	17043551	17115331
instance_268	2	1	10471206	10471206	17044706	70625	17044706	17115331
instance_269	1	0.91	204	204	240	76182	17039149	17115331
instance_270	2	0.91	3580554	3580554	3866974	80976	17034355	17115331
instance_271	2	0.99	7784476	7784476	9749046	78173	17037158	17115331
instance_272	2	0.99	7784476	7784476	9749046	78173	17037158	17115331
instance_273	2	0.8	1098439	1098439	1208397	78060	17037271	17115331
instance_274	2	0.56	49094	49094	62755	75006	17040325	17115331
instance_275	2	1	9439936	9439936	17034217	81114	17034217	17115331
instance_276	2	0.95	5155927	5155927	5692720	80027	17035304	17115331
instance_277	2	1	9485886	9485886	17034349	80982	17034349	17115331
instance_278	2	0.83	1696185	1696185	1852697	81996	17033335	17115331
instance_279	2	0.78	1051744	1051744	1149505	90245	17025086	17115331
instance_280	2	0.76	833627	833627	917490	85394	17029937	17115331
instance_281	2	0.96	5998472	5998472	6670253	84188	17031143	17115331
instance_282	2	0.83	1676807	1676807	1832684	90814	17024517	17115331
instance_283	2	0.88	2500583	2500583	2738008	81875	17033456	17115331
instance_284	2	0.84	1730419	1730419	1909346	83152	17032179	17115331
instance_285	2	0.86	2075022	2075022	2291939	79002	17036329	17115331
instance_286	2	1	9229216	9229216	17030066	85265	17030066	17115331
instance_287	2	0.85	1914850	1914850	2092431	83689	17031642	17115331
instance_288	1	0.57	58480	58480	63641	113999	17001332	17115331
instance_289	2	1	9248211	9248211	17032183	83148	17032183	17115331
instance_290	2	1	9370607	9370607	17032880	82451	17032880	17115331
instance_291	2	0.95	5059282	5059282	5604146	83544	17031787	17115331
instance_292	2	0.99	7826843	7826843	9243786	86418	17028913	17115331
instance_293	2	0.98	6993052	6993052	7992621	87371	17027960	17115331
instance_294	2	1	9183966	9183966	17027698	87633	17027698	17115331
instance_295	2	0.9	3119442	3119442	3423219	86852	17028479	17115331
instance_296	2	1	9427824	9427824	17028885	86446	17028885	17115331
instance_297	2	1	9423552	9423552	17029254	86077	17029254	17115331
instance_298	2	1	9199438	9199438	17033135	82196	17033135	17115331
instance_299	2	0.96	5644141	5644141	6243816	83575	17031756	17115331
instance_300	2	1	9239454	9239454	17032906	82425	17032906	17115331
instance_301	2	0.98	7319092	7319092	8319436	80498	17034833	17115331
instance_302	2	0.96	5701735	5701735	6328806	85997	17029334	17115331
instance_303	2	0.9	3251790	3251790	3561732	92472	17022859	17115331
instance_304	1	0.52	64196	64196	69963	83741	17031590	17115331
instance_305	2	0.88	2571226	2571226	2822424	82400	17032931	17115331
instance_306	2	0.98	7054052	7054052	8037973	83385	17031946	17115331
instance_307	2	0.75	738969	738969	815119	84171	17031160	17115331
instance_308	2	0.94	4696378	4696378	5155805	82431	17032900	17115331
instance_309	2	0.92	3580472	3580472	4249629	83411	17031920	17115331
instance_310	2	1	9019318	9019318	17031924	83407	17031924	17115331
instance_311	2	1	9019268	9019268	17031925	83406	17031925	17115331
instance_312	2	1	9019268	9019268	17031925	83406	17031925	17115331
instance_313	2	1	9247593	9247593	17031714	83617	17031714	17115331
instance_314	2	0.79	1130801	1130801	1240748	86633	17028698	17115331
instance_315	2	1	9474706	9474706	17032197	83134	17032197	17115331
instance_316	2	0.68	359479	359479	403201	87259	17028072	17115331
instance_317	2	1	10104208	10104208	17036335	78996	17036335	17115331
instance_318	2	0.84	1776779	1776779	1946962	82009	17033322	17115331
instance_319	2	0.91	3653963	3653963	3963844	81622	17033709	17115331
instance_320	2	0.99	8246365	8246365	9823665	78917	17036414	17115331
instance_321	2	1	9789894	9789894	17036413	78918	17036413	17115331
instance_322	2	0.94	4803328	4803328	5298659	74476	17040855	17115331
instance_323	2	1	9473504	9473504	17041020	74311	17041020	17115331
instance_324	2	1	9473504	9473504	17041020	74311	17041020	17115331
instance_325	2	1	9477472	9477472	17039274	76057	17039274	17115331
instance_326	2	1	9474382	9474382	17039143	76188	17039143	17115331
instance_327	2	0.95	5165466	5165466	5733669	74600	17040731	17115331
instance_328	2	1	9394426	9394426	17042558	72773	17042558	17115331
instance_329	2	1	8959341	8959341	17040568	74763	17040568	17115331
instance_330	2	0.69	351739	351739	395348	75077	17040254	17115331
instance_331	1	0.51	56536	56536	62172	68301	17047030	17115331
instance_332	2	1	9256330	9256330	17040406	74925	17040406	17115331
instance_333	2	0.98	6978774	6978774	7954012	74597	17040734	17115331
instance_334	2	0.95	5044667	5044667	5605052	70430	17044901	17115331
instance_335	2	1	9323489	9323489	17039906	75425	17039906	17115331
instance_336	2	1	9323489	9323489	17039906	75425	17039906	17115331
instance_337	2	1	9323489	9323489	17039906	75425	17039906	17115331
instance_338	1	0.79	3241	3241	3833	81731	17033600	17115331
instance_339	2	1	9458061	9458061	17032341	82990	17032341	17115331
