# Supplementary material for: Combined network analysis and machine learning allows the prediction of metabolic pathways from tomato metabolomics data
Source: Commun Biol. 2019 Jun 18;2:214. doi: 10.1038/s42003-019-0440-4 (PMC6581905; doi:10.1038/s42003-019-0440-4)
Supplement: Supplementary file 7 — Supplementary Data 6 [file 42003_2019_440_MOESM7_ESM.xlsx]

## Sheet: sensitivity_analysis
Instance	Affiliation	pathway	Original model class 1 predictions	Sensitivity analysis average	Sensitivity analysis variance	Conform with original model average
1	PlantCyc	melibiose degradation	0.68	0.631	0.0181202	TRUE
40	MetaCyc	beta;-alanine degradation I	0.89	0.914	0.00990303	TRUE
38	MetaCyc	superpathway of butirocin biosynthesis	0.85	0.879	0.013797	TRUE
80	MetaCyc	isopenicillin N biosynthesis	0.85	0.773	0.0181525	TRUE
70	MetaCyc	L-tryptophan degradation VII (via indole-3-pyruvate)	0.76	0.843	0.0129808	TRUE
71	MetaCyc	L-tryptophan degradation IV (via indole-3-lactate)	0.76	0.843	0.0129808	TRUE
95	MetaCyc	gliotoxin biosynthesis	0.75	0.928	0.00850101	TRUE
59	MetaCyc	superpathway of scopolin and esculin biosynthesis	0.71	0.534	0.0897414	TRUE
12	PlantCyc	beta;-alanine biosynthesis III	0.68	0.596	0.031903	TRUE
86	MetaCyc	apicidin F biosynthesis	0.68	0.862	0.0116727	TRUE
91	MetaCyc	creatine biosynthesis	0.68	0.796	0.0207919	TRUE
60	MetaCyc	mycolyl-arabinogalactan-peptidoglycan complex biosynthesis	0.65	0.708	0.0288242	TRUE
8	PlantCyc	putrescine degradation I	0.63	0.749	0.0239384	TRUE
32	PlantCyc	hypoglycin biosynthesis	0.61	0.824	0.0149737	TRUE
72	MetaCyc	L-tryptophan degradation VIII (to tryptophol)	0.61	0.704	0.0203879	TRUE
27	PlantCyc	lathyrine biosynthesis	0.6	0.639	0.0232111	TRUE
66	MetaCyc	superpathway of L-methionine salvage and degradation	0.6	0.731	0.0203424	TRUE
56	MetaCyc	superpathway of histidine, purine, and pyrimidine biosynthesis	0.58	0.481	0.0377162	FALSE
50	MetaCyc	L-glutamate degradation VIII (to propanoate)	0.54	0.571	0.0331909	TRUE
94	MetaCyc	L-phenylalanine degradation IV (mammalian, via side chain)	0.53	0.714	0.0236404	TRUE
17	PlantCyc	superpathway of aspartate and asparagine biosynthesis	0.52	0.624	0.0285091	TRUE
36	MetaCyc	benzoate fermentation (to acetate and cyclohexane carboxylate)	0.5	0.609	0.0311303	TRUE
35	MetaCyc	chitin biosynthesis	0.45	0.405	0.0265404	TRUE
21	PlantCyc	indole glucosinolate breakdown (insect chewing induced)	0.43	0.473	0.0258293	TRUE
25	PlantCyc	superpathway of pantothenate and coenzymeA biosynthesis	0.43	0.381	0.0241808	TRUE
99	MetaCyc	pantothenate and coenzyme A biosynthesis III	0.43	0.381	0.0241808	TRUE
96	MetaCyc	bacillithiol biosynthesis	0.42	0.821	0.0162212	FALSE
11	PlantCyc	glucosinolate biosynthesis from tryptophan	0.41	0.345	0.022904	TRUE
76	MetaCyc	L-lysine degradation V	0.37	0.055	0.00916667	TRUE
62	MetaCyc	GDP-D-perosamine biosynthesis	0.35	0.39	0.0647475	TRUE
97	MetaCyc	pantothenate and coenzyme A biosynthesis I	0.32	0.489	0.0310899	TRUE
6	PlantCyc	asparagine biosynthesis III (tRNA-dependent)	0.31	0.397	0.0643343	TRUE
34	MetaCyc	sphingolipid biosynthesis (yeast)	0.3	0.762	0.0229859	FALSE
3	PlantCyc	lotaustralin biosynthesis	0.29	0.557	0.0222737	FALSE
4	PlantCyc	secologanin and strictosidine biosynthesis	0.28	0.872	0.0121374	FALSE
31	PlantCyc	homoglutathione biosynthesis	0.28	0.275	0.0441162	TRUE
52	MetaCyc	adenosylcobalamin biosynthesis I (early cobalt insertion)	0.28	0.904	0.00786263	FALSE
55	MetaCyc	adenosylcobalamin biosynthesis II (late cobalt incorporation)	0.28	0.904	0.00786263	FALSE
2	PlantCyc	carnosine biosynthesis	0.27	0.352	0.0520162	TRUE
90	MetaCyc	L-carnitine biosynthesis	0.27	0.418	0.0285616	TRUE
14	PlantCyc	C4 photosynthetic carbon assimilation cycle, NAD-ME type	0.26	0.18	0.0216162	TRUE
16	PlantCyc	glucosinolate biosynthesis from phenylalanine	0.26	0.168	0.0197737	TRUE
23	PlantCyc	C4 photosynthetic carbon assimilation cycle, PEPCK type	0.26	0.18	0.0216162	TRUE
28	PlantCyc	phaselate biosynthesis	0.26	0.557	0.024698	FALSE
68	MetaCyc	superpathway of L-threonine metabolism	0.26	0.861	0.0153323	FALSE
77	MetaCyc	L-arginine degradation IX (arginine:pyruvate transaminase pathway)	0.26	0.555	0.0279545	FALSE
81	MetaCyc	rhizocticin A and B biosynthesis	0.24	0.769	0.0223626	FALSE
49	MetaCyc	TCA cycle V (2-oxoglutarate:ferredoxin oxidoreductase)	0.23	0.04	0.00424242	TRUE
20	PlantCyc	superpathway of purine nucleotides de novo biosynthesis I	0.22	0.093	0.0119707	TRUE
19	PlantCyc	linamarin biosynthesis	0.21	0.262	0.0379354	TRUE
85	MetaCyc	apicidin biosynthesis	0.21	0.774	0.017297	FALSE
7	PlantCyc	sinapate ester biosynthesis	0.2	0.345	0.0475505	TRUE
58	MetaCyc	superpathway of penicillin, cephalosporin and cephamycin biosynthesis	0.18	0.497	0.0320111	TRUE
9	PlantCyc	camalexin biosynthesis	0.17	0.319	0.0613525	TRUE
46	MetaCyc	superpathway of thiamin diphosphate biosynthesis I	0.17	0.202	0.0232283	TRUE
93	MetaCyc	aerobactin biosynthesis	0.17	0.682	0.0210869	FALSE
5	PlantCyc	lupanine biosynthesis	0.15	0.756	0.0190545	FALSE
24	PlantCyc	tyrosine degradation I	0.15	0.054	0.00553939	TRUE
37	MetaCyc	O-antigen building blocks biosynthesis (E. coli)	0.15	0.34	0.0222222	TRUE
75	MetaCyc	L-lysine degradation IX	0.15	0.756	0.0190545	FALSE
22	PlantCyc	phenylalanine degradation III	0.14	0.203	0.0342333	TRUE
48	MetaCyc	biotin biosynthesis II	0.14	0.443	0.0311626	TRUE
84	MetaCyc	tetrahydromethanopterin biosynthesis	0.14	0.141	0.0141606	TRUE
13	PlantCyc	mannosylglycerate biosynthesis II	0.13	0.124	0.0133576	TRUE
57	MetaCyc	L-methionine biosynthesis I	0.13	0.232	0.0167434	TRUE
65	MetaCyc	superpathway of taurine degradation	0.13	0.385	0.0225	TRUE
73	MetaCyc	L-tyrosine degradation III	0.13	0.08	0.00787879	TRUE
89	MetaCyc	anaerobic aromatic compound degradation (Thauera aromatica)	0.13	0.068	0.00583434	TRUE
30	PlantCyc	superpathway of linamarin and lotaustralin biosynthesis	0.12	0.095	0.00916667	TRUE
18	PlantCyc	tRNA charging	0.11	0.255	0.0245202	TRUE
54	MetaCyc	superpathway of microbial D-galacturonate and D-glucuronate degradation	0.11	0.111	0.012302	TRUE
63	MetaCyc	superpathway of L-alanine biosynthesis	0.11	0.368	0.0298747	TRUE
42	MetaCyc	pyruvate fermentation to acetate and alanine	0.1	0.142	0.0180162	TRUE
82	MetaCyc	Methanobacterium thermoautotrophicum biosynthetic metabolism	0.1	0.07	0.00555556	TRUE
98	MetaCyc	pantothenate and coenzyme A biosynthesis II (plants)	0.1	0.296	0.0216	TRUE
10	PlantCyc	superpathway of phenylalanine, tyrosine and tryptophan biosynthesis	0.09	0.13	0.0184848	TRUE
51	MetaCyc	anaerobic energy metabolism (invertebrates, cytosol)	0.09	0.23	0.0235354	TRUE
61	MetaCyc	kanamycin biosynthesis	0.09	0.054	0.00432727	TRUE
92	MetaCyc	superpathway of aromatic amino acid biosynthesis	0.09	0.13	0.0184848	TRUE
64	MetaCyc	superpathway of L-arginine, putrescine, and 4-aminobutanoate degradation	0.08	0.282	0.0200768	TRUE
67	MetaCyc	superpathway of L-arginine and L-ornithine degradation	0.08	0.282	0.0200768	TRUE
69	MetaCyc	isopropylamine degradation	0.08	0.12	0.0139394	TRUE
74	MetaCyc	UDP-N-acetylmuramoyl-pentapeptide biosynthesis I (meso-diaminopimelate containing)	0.08	0.12	0.0139394	TRUE
83	MetaCyc	methanofuran biosynthesis	0.08	0.104	0.0127111	TRUE
87	MetaCyc	fumitremorgin C biosynthesis	0.08	0.304	0.0624081	TRUE
26	PlantCyc	indole glucosinolate breakdown (active in intact plant cell)	0.07	0.163	0.0140717	TRUE
39	MetaCyc	superpathway of aerobic toluene degradation	0.07	0.302	0.0478747	TRUE
47	MetaCyc	NAD biosynthesis II (from tryptophan)	0.07	0.105	0.00876263	TRUE
41	MetaCyc	superpathway of NAD biosynthesis in eukaryotes	0.06	0.105	0.00815657	TRUE
43	MetaCyc	superpathway of fumitremorgin biosynthesis	0.06	0.157	0.0137889	TRUE
44	MetaCyc	superpathway of indole-3-acetate conjugate biosynthesis	0.05	0.09	0.0114141	TRUE
45	MetaCyc	novobiocin biosynthesis	0.05	0.645	0.0309848	FALSE
79	MetaCyc	puromycin biosynthesis	0.05	0.645	0.0309848	FALSE
15	PlantCyc	glycerol degradation to butanol	0.04	0.142	0.0323596	TRUE
53	MetaCyc	1,3-propanediol biosynthesis (engineered)	0.04	0.142	0.0323596	TRUE
29	PlantCyc	ethylene biosynthesis II (microbes)	0.03	0.116	0.0171152	TRUE
33	PlantCyc	indole-3-acetate biosynthesis II	0.03	0.064	0.00838788	TRUE
78	MetaCyc	L-arginine degradation II (AST pathway)	0.03	0.116	0.0171152	TRUE
88	MetaCyc	ethylene biosynthesis IV	0.03	0.116	0.0171152	TRUE
