# Supplementary material for: Combined network analysis and machine learning allows the prediction of metabolic pathways from tomato metabolomics data
Source: Commun Biol. 2019 Jun 18;2:214. doi: 10.1038/s42003-019-0440-4 (PMC6581905; doi:10.1038/s42003-019-0440-4)
Supplement: Supplementary file 8 — Supplementary Data 7 [file 42003_2019_440_MOESM8_ESM.xlsx]

## Sheet: Melibiose degradation
Gene Id	Enzyme	EC code	Chromosome	Map Position	Length Centisomes	Length bp	Length aa	IL/s	link	Nucleotide sequence	Spliced nucleotide sequence / Coding region (CDS)	Protein sequence
Solyc03g019790	Alpha-galactosidase	3.2.1.22	3	6,715,978 <- 6,721,383	10.36	5406	409	3-1	http://solcyc.solgenomics.net/LYCO/NEW-IMAGE?type=GENE-IN-PWY&object=SOLYC03G019790.2	atgTCATCAACTTCACCACTTCTGTTGTGGTGCTGCTTGTGTTTGTCTCTGGCTACGGTATATGCTCGTCTGCAGCCACGAAATCTCATCGTTAATTCAAATTTAAGTGTAAATGAATTCAACCGGAGAAACCTCTTGGGCAATGGCCTTGGCCAAACTCCGCAAATGGGGTAAGATTTTGTTTAACAATATATACTGTCGGTGCACAAAACTTATTTCTGCAAGACATTATTGATTGTCTGAATATGATGTCTTTGTAAGTTACGTAGGATATATAAGAATAATGTTAAATTTGATATATTAATAATACTAATGCTCGTATTAAATAATATATTAAATTGTTTCTACAGTGCAGTGTTTGATTTTGTGTTTTAATAATAACAATCACCAATATAGTGA…	ATGTCATCAACTTCACCACTTCTGTTGTGGTGCTGCTTGTGTTTGTCTCTGGCTACGGTATATGCTCGTCTGCAGCCACGAAATCTCATCGTTAATTCAAATTTAAGTGTAAATGAATTCAACCGGAGAAACCTCTTGGGCAATGGCCTTGGCCAAACTCCGCAAATGGGATGGAGCAGCTGGAATCATTTTGGTTGCAATATAGATGAGAACATAATAAAGGGGACAGCTGATGCAATGGTACATACTGGACTTGCTTCTCTTGGATATGAGTACATCAATATAGATGACTGTTGGGCCGAAGCCAATAGAGACTCGCAGGGAAATATGGTTGCTAAAGGTTCAACTTTTCCTTCTGGGATTAAAGCACTGGCAGATTATGTTCACGGCAAAGGATTA…	MSSTSPLLLWCCLCLSLATVYARLQPRNLIVNSNLSVNEFNRRNLLGNGLGQTPQMGWSSWNHFGCNIDENIIKGTADAMVHTGLASLGYEYINIDDCWAEANRDSQGNMVAKGSTFPSGIKALADYVHGKGLKLGVYSDAGTQTCSKQMPGSLGHEEQDAKTFASWGVDYLKYDNCNNEDRSPRERYPIMSNALQNSGRAIFYSMCEWGDDNPATWASSVGNSWRTTGDITDDWNSMTSRADLNDQWASYAGPGGWNDPDMLEVGNGGMSFGEYRSHFSIWALVKAPLIIGCDLRSMDNTAHDILSNPEVIAVNQDKLGVQGKKVKQYGDLEVWAGPLSGKRVAVVLWNRGSYKADITAYWSDIGLDYSTLVDARDLWAHSTKGSVKGQLSASVESHD…
Solyc04g008730	Alpha-galactosidase	3.2.1.22	4	2,393,888 <- 2,397,777	3.74	3890	418	4-1	http://solcyc.solgenomics.net/LYCO/NEW-IMAGE?type=GENE-IN-PWY&object=SOLYC04G008730.2	atgGAGTTAAGATTAGGGATTAAGCTGATACTTGCATTATGTCTACTGATATCCGCCGAGTATGGCGGTTACTCCCACCGGACGACGGCGGAAATGCGGTGGCCGGAACGGAAGCAGCGAAAAGTGAAAGAGGATTTATTTGTAAAACGACGTAGTTTGCTCAATAATGGACTCGGCTCCACTCCTCCTATGGGGTAAAGAAAAAAAATCATAAACCAAATTTGATTATTTAGAATTTTTTTCTTAATTATTGTTATTTTTAATCTTTAATCATGTTGTATGATGACGTGGCATGTAATCATTCTGGTATTTAAATTTTAAATTTGATGGATTAGCCTCTAAATCTGATTTTAAAAATTAATTTTGGTAAAAAAAAATTTCAAGTTTCGTGTCTAAAAA…	ATGGAGTTAAGATTAGGGATTAAGCTGATACTTGCATTATGTCTACTGATATCCGCCGAGTATGGCGGTTACTCCCACCGGACGACGGCGGAAATGCGGTGGCCGGAACGGAAGCAGCGAAAAGTGAAAGAGGATTTATTTGTAAAACGACGTAGTTTGCTCAATAATGGACTCGGCTCCACTCCTCCTATGGGGTGGAGTAGTTGGAATCATTTTGCCTGCAACATTGATGAGAAAGTCATAAGAGAAACTGCCGATGCGTTGGTTTCAACTGGTCTTGATAAGCTCGGATATAAGTATGTTAACATAGATGATTGCTGGGCTGAACCTCAACGCGATGATCAGGGAAATTTTGCAGCTAAGAACTCGACATTTCCTTCTGGAATGAAAGCTTTAGCT…	MELRLGIKLILALCLLISAEYGGYSHRTTAEMRWPERKQRKVKEDLFVKRRSLLNNGLGSTPPMGWSSWNHFACNIDEKVIRETADALVSTGLDKLGYKYVNIDDCWAEPQRDDQGNFAAKNSTFPSGMKALADYVHSKGLKLGIYSDAGYYTCSKKMPGSLGHEEQDATTFAAWGIDYLKYDNCNHDGTKPTVRYPVMTRALMKVGRPIFFNLCEWGDLHPALWGGKLGNSWRTTNDISDTWESMISRADQNEVYADYARPGGWNDPDMLEVGNGGMTKDEYIIHFSIWAISKAPLIIGCDVRNLSHDTMEILANKEVIAVDQDELGVQGKKVRMEGDLEIWAGPLSGYRVALVLLNRGPQRYEITANWDDIGIPPNSVVIARDLWEHKTLETKFVGN…
Solyc05g013720	Alpha-galactosidase	3.2.1.22	5	7,017,636 <- 7,023,522	10.79	5887	632	5-1	http://solcyc.solgenomics.net/LYCO/NEW-IMAGE?type=GENE-IN-PWY&object=SOLYC05G013720.2	atgATCTTGAAAACTTATATTTTCATCATTTTCACTACTCTTTTTCTTCACTGGTATACTCTTTAAGCTTTGATGTTGTAGTTTATGCTGTTTGTTTTGTAGCTAAATGATAAATTTGAGAGATACCCATTTCATGGAATTTCAGAATTAGCGTAGTTTCTTTGCTTTTTTTGGTTGTTATGATGCATGTGAGCTTGATGTTTATTAGCCAAGATTTGCTTATTTGATGCAAGTTTCAATCTTTTCCACTATTTACTGCTCTACAAGTGTCTTCATTGAAATGGTTTTCTTGGAACTTTAATATGGTAGTTTCTGCTCTTTATTTTCTAGCTTAATGATAAATTTGAGAGACACCCACTTCATACAATTTCAGAATTAGTTTAGTTTCTTTGCTTTTGG…	ATGATCTTGAAAACTTATATTTTCATCATTTTCACTACTCTTTTTCTTCACTGGGAAACCTCAGAAACTAAATCTCGGGGCGATATTGGACAAGCCAGCTTGCCACCTAGGGGTTGGAACTCCTATGACTCATTTTGTTGGACCATCACCGAGGAAGAGTTTCTTCAGAATGCAGAACTTGTAGCACAACGATTAAAACCTCATGGTTATGAGTATGTTGTCGTGGACTTCCTTTGGTATAGGAAGAAAACAATAGGTGCTTATACTGATTCTTATGGTTTTGATGTCTTTGATGAGTGGGGAAGGATGGTTCCAGACCCTGGAAGATGGCCATCCTCTCAAGGTGGAAAAGGGTTTTCTCAAGTTGCGGGGAAGGTTCATAGCATGGGACTGAAATTT…	MILKTYIFIIFTTLFLHWETSETKSRGDIGQASLPPRGWNSYDSFCWTITEEEFLQNAELVAQRLKPHGYEYVVVDFLWYRKKTIGAYTDSYGFDVFDEWGRMVPDPGRWPSSQGGKGFSQVAGKVHSMGLKFGIHVMRGLSLQAFNANTLILDTTTGKAYEEAGRQWRAQDIGIKERTCAWMKNGFMSVNTKLGAGRAFLRSLYQQYADWGVDFVKLDCVFGDDLDLDEIIVVSEVLNELSRPIIYSLSPGTNAKPIIAKEVSGLVNMYRVTGDDWDTWEDVAAHFNVARDFTAANLVGVKGLKGKSWPDLDMLPLGWLTEAGSNEGPHRYCRLNLDEQRTQVTLWSMVRSPLIFGGDMRKLDASTFSLLTNPTLLEINWFSSNNMEFHYVKGSLSSS…
Solyc06g050130	Alpha-galactosidase	3.2.1.22	6	28,975,983 <- 28,981,792	62.93	5810	425	6-1	http://solcyc.solgenomics.net/LYCO/NEW-IMAGE?type=GENE-IN-PWY&object=SOLYC06G050130.2	atgTCATCAACTTCACCACTTCTGTTGTGGTGCTGCTTGTGTTTGTCTCTGGCTACGGTATATGCTCGTCTGCAGCCACGAAATCTCATCGTTAATTCAAATTTAAGTGTAAATGAATTCAACCGGAGAAACCTCTTGGGCAATGGCCTTGGCCAAACTCCGCAAATGGGGTAAGATTTTGTTTAACAATATATACTGTCGGTGCACAAAACTTATTTCTGCAAGACATTATTGATTGTCTGAATATGATGTCTTTGTAAGTTACGTAGGATATATAAGAATAATGTTAAATTTGATATATTAATAATACTAATGCTCGTATTAAATAATATATTAAATTGTTTCTACAGTGCAGTGTTTGATTTTGTGTTTTAATAATAACAATCACCAATATAGTGA…	ATGTCATCAACTTCACCACTTCTGTTGTGGTGCTGCTTGTGTTTGTCTCTGGCTACGGTATATGCTCGTCTGCAGCCACGAAATCTCATCGTTAATTCAAATTTAAGTGTAAATGAATTCAACCGGAGAAACCTCTTGGGCAATGGCCTTGGCCAAACTCCGCAAATGGGATGGAGCAGCTGGAATCATTTTGGTTGCAATATAGATGAGAACATAATAAAGGGGACAGCTGATGCAATGGTACATACTGGACTTGCTTCTCTTGGATATGAGTACATCAATATAGATGACTGTTGGGCCGAAGCCAATAGAGACTCGCAGGGAAATATGGTTGCTAAAGGTTCAACTTTTCCTTCTGGGATTAAAGCACTGGCAGATTATGTTCACGGCAAAGGATTA…	MSSTSPLLLWCCLCLSLATVYARLQPRNLIVNSNLSVNEFNRRNLLGNGLGQTPQMGWSSWNHFGCNIDENIIKGTADAMVHTGLASLGYEYINIDDCWAEANRDSQGNMVAKGSTFPSGIKALADYVHGKGLKLGVYSDAGTQTCSKQMPGSLGHEEQDAKTFASWGVDYLKYDNCNNEDRSPRERYPIMSNALQNSGRAIFYSMCEWGDDNPATWASSVGNSWRTTGDITDDWNSMTSRADLNDQWASYAGPGGWNDPDMLEVGNGGMSFGEYRSHFSIWALVKAPLIIGCDLRSMDNTAHDILSNPEVIAVNQDKLGVQGKKVKQYGDLEVWAGPLSGKRVAVVLWNRGSYKADITAYWSDIGLDYSTLVDARDLWAHSTKGSVKGQLSASVESHD…

## Sheet: beta-alanine degradation 1
Gene Id	Enzyme	EC code	Chromosome	Map Position	Length Centisomes	Length bp	Length aa	Introgression line/s	link	COMMENT	Nucleotide sequence	Spliced nucleotide sequence / Coding regions (CDS)	Protein sequence
Solyc12g006450	4-aminobutyrate:pyruvate transaminase/Aminotransferase-like protein	2.6.1.19	12	921,921 <- 927,162	1.41	5242	516	12-1-1, 12-1, 12-2	http://solcyc.solgenomics.net/LYCO/NEW-IMAGE?type=ENZYME&object=SOLYC12G006450.1-MONOMER	in Metacyc: beta-alanine aminotransferase (Rn) - Rattus norvegicus	atgGCCAAGATTACTAGTTTAATTGGATCTGGAATTGTTGCAGCTACCAACCAGGTTTGTATTATGGCTTTTAATTTCTTGGGTTTTTTTTTTTGGTTATGGGATTTTTTTAAATTTTTTTTATTAAAATCTTTGTTGAATTAGCTTTATTAGTATAATTATATAAAGGGTATTTTTTTTTGGTTCTTGAATGTGTTTCATTTAAAGTTTGCTCCTTTTTATGTTTTTTTTTAAAAAATAAAACTTTAAAATGATCCTCTCAAGTAGAGGACAAGTTAGGATTTCGTGGTTATGAGTTTATTGGATTATGGGCCAAAGCTACTACTTGGTTCTGTTGAGCCCGTAGATAAACTTGTAGGTCTGCCCCTGCCTCCAGGGGTAGACCCACATGGTGGTCAG…	ATGGCCAAGATTACTAGTTTAATTGGATCTGGAATTGTTGCAGCTACCAACCAGGTTGGTCCTCACGTAAAGCATATCCCTGCTGTTGGCAATTTGCAAAAACAAATCGTTAGCGATCAAATACAGGTCAGATGGAGTAGCACTGAGACATCTTTGAAGAATGACATCTCAGCAACTGATGTTAGAGGATACAAGGGGCATGATATGTTGGCACCCTTCACTGCCGGATGGCATTCTACTGATTTGGAACCTTTAGTCATACAAAAATCCGAGGGTTCGTATGTCTATGATGTTAACGGGAAGAAGTACCTCGATGCTCTAGCTGGTTTGTGGTGCACATCTTTGGGTGGAAATGAGCCTCGTCTTGTTGCAGCCGCAACTAAACAACTCAACGAGTTG…	MAKITSLIGSGIVAATNQVGPHVKHIPAVGNLQKQIVSDQIQVRWSSTETSLKNDISATDVRGYKGHDMLAPFTAGWHSTDLEPLVIQKSEGSYVYDVNGKKYLDALAGLWCTSLGGNEPRLVAAATKQLNELPFYHSFWNRSTKPSLDLAKELLDLFTANKMAKAFFTNSGSEANDTQVKLVWYYNNALGRPDKKKFIARTKSYHGSTLISASLSGLPALHQQFDLPAPFVLHTDCPHFWRFHQPGETEEEFSTRLANNLENLILKEGPETIAAFIAEPVMGAGGVIPPPATYFEKVQAILKKYDILFIADEVICGFGRLGTMFGCEKYNIKPDLVSVAKALSSGYMPIGAVLVSPEVSDVIYSQSNKLGTFSHGFTYSGHPVSCAVALETLKIYKER…
Solyc01g106080.2.1	malonate semialdehyde dehydrogenas/methylmalonate-semialdehyde dehydrogenase	1.2.1.18	1	unknown	unknown	5871	unknown	unknown	https://solgenomics.net/feature/17705246/details	Rattus norvegicus	TATGGAAGATGAAATAAAATTTAGGTCTTTTAATATTATCATGATACTCAAACATTTAATGTGGCTAATCTGCCAAAAAGCCAAATATTATTTATTTCCAAAAAATAGGACTCCATATCACTGATCTGATCTTCATAATCAATTAGATAATCTCTAAAACACTATCTTTCTTGAATATATATATAGATTTGGAATTTTGAATACACCATTTTTTTTTAACAAAATATTTGGAGAGAAACAATGATGCAGTTTTCAGTTCACAGAGGTGAAATTTCGCCTAATTTAAACCATATATTTTTGTTCTTATTAATCTTGTTCATAGAGGTTTCGCCTAATTTGCACCATATTGATCTTTTATTTTTTGTGAATGGATAATAATCCATAAATCTTTTGTTTGTT…	TATGGAAGATGAAATAAAATTTAGGTCTTTTAATATTATCATGATACTCAAACATTTAATGTGGCTAATCTGCCAAAAAGCCAAATATTATTTATTTCCAAAAAATAGGACTCCATATCACTGATCTGATCTTCATAATCAATTAGATAATCTCTAAAACACTATCTTTCTTGAATATATATATAGATTTGGAATTTTGAATACACCATTTTTTTTTAACAAAATATTTGGAGAGAAACAATGATGCAGTTTTCAGTTCACAGAGTGAAGAAACTAAGGTCTTTGACTCCTGGTATTTTTGCTGTCGCTAATCATCACTTTTCAGTTGCTACGGAATCCTCATGGAAGCATCGAACTTCCCTCAGAGTTCCAAATTTAATTGGTGGCAGCTTTGTAGAT…	unknown

## Sheet: tryp_degr_VII_indole-3-pyruvate
Gene Id	Enzyme	EC code	Chromosome	Map Position	Length Centisomes	Length bp	Length aa	Introgression line/s	link	COMMENT	Nucleotide sequence	Spliced nucleotide sequence / Coding regions (CDS)	Protein sequence
Solyc06g071640	tryptophan transaminase (tryptophan aminotransferase)	2.6.1.27	6			4947	442		https://solgenomics.net/locus/27409/view		AGAACAGAGCATTAAGAAAGAGAAAATTACTCTGTTTCAAGTCTCACTTCACTATATATATATTATCTATTCTGTTTGTA CAAAATCACATCACAGATGGGTTTCAGCCTTATGAGGAACCAGAAGATTATGCCAACAATAAAACACTTGCTTATCATTT CTATAGCTATCAATGCAGGCCTACTGTTGAAATTACTGCATCATGAACATGAATGGGCTGGACTCGCCGGCCGGGACACC AATCGGAACAATGAGGTCAGCCTGGTTAAGGATGTGCTTCGTAAGGCTAAGCCTGCAACTGATCAGTACATCAATCTGGA CCAGTAAGTTTCAAGACTCCATCTTTTTCTCCGTTTATTTTTAGTCCGTTTTCAAAAGAATGTTTTTTTTTTCTT…	AGAACAGAGCATTAAGAAAGAGAAAATTACTCTGTTTCAAGTCTCACTTCACTATATATATATTATCTATTCTGTTTGTA CAAAATCACATCACAGATGGGTTTCAGCCTTATGAGGAACCAGAAGATTATGCCAACAATAAAACACTTGCTTATCATTT CTATAGCTATCAATGCAGGCCTACTGTTGAAATTACTGCATCATGAACATGAATGGGCTGGACTCGCCGGCCGGGACACC AATCGGAACAATGAGGTCAGCCTGGTTAAGGATGTGCTTCGTAAGGCTAAGCCTGCAACTGATCAGTACATCAATCTGGA CCATGGTGATCCTACCATGTACGAGGTCTACTGGAAGCAAATGGGAGACAAAACAACACTTGTTTTATCAGGTTG…	MGFSLMRNQKIMPTIKHLLIISIAINAGLLLKLLHHEHEWAGLAGRDTNRNNEVSLVKDVLRKAKPATDQYINLDHGDPT MYEVYWKQMGDKTTLVLSGWQSISYFSDTKNHCWFLEPGFANAVTRLHNLVGNAQTRNYHIVVGTGSTQLFQAALYALSP SNAPEPMSIVSAAPFYSSYPLIVDCLKSGLYKWKGDPSKFNKDDPYIELVTSPNNPDGSIRQAIVNGSGGILVHDLAYYW PQYTPISFQADNDIMLFTVSKCTGHAGIRIGWALVKDKEVAKKMTKFIEISSIGVSKDSQLRAAKILDVIADTYEHPEKF DKSTLFFHYVYNEMAKRWRQLRSAVSKGQTFSLPDFPVEKCNFSEQRFGTQPAFAWLKCEKSIDDCEKFLKKHKI…
Solyc01g088170	indole-3-acetaldehyde oxidase / indolepyruvate decarboxylase	1.2.3.7 / 4.1.1.74	1			10021	1384		https://solgenomics.net/locus/88/view	can process the second and third step of the L-tryptophan degradation VII (via indole-3-pyruvate) pathway	CAGCTAGCAAAGAATCTTGATCTCAGAAGTTCTTTGTGCTAAAAAGTAAGTATTTGGACACCCAATTCAAGTTCAAGATT CTTGATTTTTCTGTCAGTTCTGTTATTTTCCACCTGAGGAAGTAGAAAAGAAGTTGAAAAAGATTAAGTTTTTGAGACAG GGTTTGACTAAAGTTAAGTGTTTCAGCTAACCAAGAATCTTGATTTAAGAAGCTTTTTGTGTTGAACAGTAAATATTTGG AGACCAAAATCAATTCAAGGTTCATGCTTTTTCTTTCAGTTGGGATATTGTTCAGCTCAGGAAGTAGAAAAAAGATAAGA TTTTGATAAAGGGACTATGTGAAAGGGGCTATTATATTAATGGAGGAAAGACAGAAAAAAGGGGGTTCATTGGTT…	CAGCTAGCAAAGAATCTTGATCTCAGAAGTTCTTTGTGCTAAAAAGTAAGTATTTGGACACCCAATTCAAGTTCAAGATT CTTGATTTTTCTGTCAGTTCTGTTATTTTCCACCTGAGGAAGTAGAAAAGAAGTTGAAAAAGATTAAGTTTTTGAGACAG GGTTTGACTAAAGTTAAGTGTTTCAGCTAACCAAGAATCTTGATTTAAGAAGCTTTTTGTGTTGAACAGTAAATATTTGG AGACCAAAATCAATTCAAGGTTCATGCTTTTTCTTTCAGTTGGGATATTGTTCAGCTCAGGAAGTAGAAAAAAGATAAGA TTTTGATAAAGGGACTATGTGAAAGGGGCTATTATATTAATGGAGGAAAGACAGAAAAAAGGGGGTTCATTGGTT…	MEERQKKGGSLVFAVNGERFELPCVDPSTTLLQFLRSQTFFKSPKLGCGEGGCGACVVLVSKYDPKLKKVEDFSVSSCLT LLCSLNGFSITTSEGLGNTRDGFHSIHERIAGFHASQCGFCTPGMCMSFFSALVNADKGNKPDPPPGFSKLTSSEAEKAI EGNLCRCTGYRPIADACKTFAADIDIEDLGFNAFWKNGDSKQMKVSKLPPYDPTKNFNTYPEFLKSESTTNLDSLRYSWY TPVSIEDLQSLLNSNVTENGASFKLVVGNTGTGYYKETQRYDHYIDLRYIPELSIIKRDQAGIDIGSTVTIYKLISFLKE ESKINFGSYGKLVSDKLAYHMEKIASPFVRNSASVGGNLVMAQKNGFPSDIATLFLGLCATVSLMTRHGLVKLTW…
Solyc11g071600	indole-3-acetaldehyde oxidase / indolepyruvate decarboxylase	1.2.3.7 / 4.1.1.74	11			6661	1381		https://solgenomics.net/locus/89/view	can process the second and third step of the L-tryptophan degradation VII (via indole-3-pyruvate) pathway	ATGGAAGAAAAACAAAAGAAAGTGAGTTTGGTTTTGGCAGTTAATGGAGAAAGGTTTGAGTTGCCATGTGTTGATCCTTC TACAACTCTGCTTCAGTTCTTGCGCTCTGAGACTTGTTTCAAGAGTCCCAAGCTTGGTTGTGGTGAAGGTAATTCTCCTA TGTATTGTTTAACCACTCGATTACATGTATACTATACGTGATGTGTTGGTCAATTTGCCCGTAGATACCTGTGGTGTTTT TGCCTATGGATCATGCAGAAAGTATATGATAACTAATTAGGACTTCCTTTTTGAGTTTTTTTGGTTTCTGTGCTTAAATT CTGTACTCTTTAGGTCTTTTTTGACAATCTGAGGGTGTGGAATGGTAAAGATTCTTTCATCGTTAGATAGAGGTC…	ATGGAAGAAAAACAAAAGAAAGTGAGTTTGGTTTTGGCAGTTAATGGAGAAAGGTTTGAGTTGCCATGTGTTGATCCTTC TACAACTCTGCTTCAGTTCTTGCGCTCTGAGACTTGTTTCAAGAGTCCCAAGCTTGGTTGTGGTGAAGGTGGTTGTGGAG CTTGTGTCGTTCTGGTGTCGAAGTATGATCCCAGTCATAAAAAGGTTGAAGATTTTAGCGTGAGTTCGTGCCTTACACTT CTTTGCAGTTTGAATGGTTGTTCAATTACTACAAGTGAAGGCCTTGGGAACACCAGAGATGGTTTTCACTCTATTCATGA AAGATTTGCCGGTTTCCATGCTTCTCAATGCGGCTTTTGCACTCCTGGCATGTGTATGTCATTTTTTTCAGCTCT…	MEEKQKKVSLVLAVNGERFELPCVDPSTTLLQFLRSETCFKSPKLGCGEGGCGACVVLVSKYDPSHKKVEDFSVSSCLTL LCSLNGCSITTSEGLGNTRDGFHSIHERFAGFHASQCGFCTPGMCMSFFSALVNADKGNKPNPPSGFSKLTSSEAEKAIT GNLCRCTGYRPIADACKSFAADVDIEDLGFNSFWKKGDSKEVKVSKLPPYDPTKNFSTYPEFLKSESTTNSDSSRRYPWY SPVSIEELRSLLYSNVMENGASFKLVVGNTGTGYYKETQPYDHYVDLRYIPESSIIERDQNGIEVGATVTISKLISFLKE ENIVNIGSYGTLVSQKLARHMEKIASPFVRNSASVGGNLVMAQKNGFPSDIATLFLGLSATVRLMTSHGFEKLSL…

## Sheet: beta-alanine biosynthesis III
Gene Id	Enzyme	EC code	Chromosome	Map Position	Length Centisomes	Length bp	Length aa	Introgression line/s	link	COMMENT	Nucleotide sequence	Spliced nucleotide sequence / Coding regions (CDS)	Protein sequence
Solyc09g064430	aspartate 1-decarboxylase / L-tyrosine decarboxylase	4.1.1.11/4.1.1.25	9			7673	437		https://solgenomics.net/locus/34675/view		ATTCTCAAAAAAACTAGTTTATCTAAAAGAAGAGGAGTTGGTAAATGTAACGTGGGACATTGGCGTCTTCCACTTGTCCT TTGCTCTGCCGTCTGCCTATCAAAAACTGGTATTTCATTCTCCGTCACCACAAAGCTTTCACTCAGAGTTCAGTGAAATG TAAGTCCCAATTATCCGCTAACATGAAGACTCGAGTTTGGATGTAATTTTTGTTGTTTTCTTTGTTTCTTTGTTTGGTGA TTAGGGAAGGGGGATTGAAGCCGATGGATGCAGAGCAACTGCGAGAGTATGGTCACAAGATGGTAGATTTCATTGCTGAT TACTACAAAAACATTGAGAATTTCCCCGTTCTCAGTCAAGTCCAGGTTTCTCATAAATCCTAAATACTTAATTTT…	ATTCTCAAAAAAACTAGTTTATCTAAAAGAAGAGGAGTTGGTAAATGTAACGTGGGACATTGGCGTCTTCCACTTGTCCT TTGCTCTGCCGTCTGCCTATCAAAAACTGGTATTTCATTCTCCGTCACCACAAAGCTTTCACTCAGAGTTCAGTGAAATG GAAGGGGGATTGAAGCCGATGGATGCAGAGCAACTGCGAGAGTATGGTCACAAGATGGTAGATTTCATTGCTGATTACTA CAAAAACATTGAGAATTTCCCCGTTCTCAGTCAAGTCCAGCCTGGTTATCTCCGTAAGCTTTTGCCTGAAACCGCACCTG CTCATTCTGAGACATTGCAAGACGTTCTTGAAGACGTTGAAACAAAAATATTACCAGGGGTGACCCACTGGCAGA…	MVDFIADYYKNIENFPVLSQVQPGYLRKLLPETAPAHSETLQDVLEDVETKILPGVTHWQSPDYFAYFPSNSSVAGFLGE MLSAGINMVGFSWITSPAATELEMIVLDWLAKVLKLPDEFLSTGQGGGVIQGTASEAVLVVILAARDKVLRRFGKDAISK LVVYCSDQTHSSLQKACQIGGIYPENFRVLKADPSRDYALSPDTLSEAVSHDMATGLIPFFFCATIGTTSSTAVDPLLEL GKIAKSNSIWFHVDAAYAGSACICPEYRGYMNGVEEADSFNMNAHKWFLTNFDCSALWVKDRSALIQSLSTNPEYLKNKA SQENLVVDYKDWQIPLGRRFRSLKLWMVLRLYGLEKLQAYIRNHIELAKLFEELVAQDKRFEIVTPRKFSLVCFR…
